# Supplementary material for: Challenges imposed by minor reference alleles on the identification and reporting of clinical variants from exome data
Source: BMC Genomics. 2018 Jan 15;19:46. doi: 10.1186/s12864-018-4433-3 (PMC5769444; doi:10.1186/s12864-018-4433-3)
Supplement: Supplementary file 2 — ExAC_MRA_vcf.xls. ExAC minor reference alleles aligned to hg19 and hg38 in VCF formatting. The tabular data can be exported as tab separated files with vcf extension for use with standard VCF file viewers. (XLS 7347 kb) [file 12864_2018_4433_MOESM2_ESM.xls]

## Sheet: ExAC MRA hg19 vcf
##fileformat=VCFv4.1
##ALT=<ID=NON_REF,Description="Alternative allele at this location">
##FILTER=<ID=PASS,Description="All filters passed">
##INFO=<ID=DB,Number=0,Type=Flag,Description="dbSNP Membership">
##INFO=<ID=OLD_ID,Number=1,Type=String,Description="ID is manually curated, Original ExAC database dbSNP ID, old rsID megred in the new record in ID field possibly changing coordinates">
##contig=<ID=chr1,length=249250621,assembly=hg19>
##contig=<ID=chr2,length=243199373,assembly=hg19>
##contig=<ID=chr3,length=198022430,assembly=hg19>
##contig=<ID=chr4,length=191154276,assembly=hg19>
##contig=<ID=chr5,length=180915260,assembly=hg19>
##contig=<ID=chr6,length=171115067,assembly=hg19>
##contig=<ID=chr7,length=159138663,assembly=hg19>
##contig=<ID=chr8,length=146364022,assembly=hg19>
##contig=<ID=chr9,length=141213431,assembly=hg19>
##contig=<ID=chr10,length=135534747,assembly=hg19>
##contig=<ID=chr11,length=135006516,assembly=hg19>
##contig=<ID=chr12,length=133851895,assembly=hg19>
##contig=<ID=chr13,length=115169878,assembly=hg19>
##contig=<ID=chr14,length=107349540,assembly=hg19>
##contig=<ID=chr15,length=102531392,assembly=hg19>
##contig=<ID=chr16,length=90354753,assembly=hg19>
##contig=<ID=chr17,length=81195210,assembly=hg19>
##contig=<ID=chr18,length=78077248,assembly=hg19>
##contig=<ID=chr19,length=59128983,assembly=hg19>
##contig=<ID=chr20,length=63025520,assembly=hg19>
##contig=<ID=chr21,length=48129895,assembly=hg19>
##contig=<ID=chr22,length=51304566,assembly=hg19>
##contig=<ID=chrX,length=155270560,assembly=hg19>
##contig=<ID=chrY,length=59373566,assembly=hg19>
##reference=hg19
#CHROM	POS	ID	REF	ALT	QUAL	FILTER	INFO
chr1	69270	rs201219564	A	G	.	.	DB
chr1	69511	rs2691305	A	G	.	.	DB
chr1	69897	rs200676709	T	C	.	.	DB
chr1	325075	rs368711369	G	C	.	.	DB
chr1	325127	rs374510105	T	C	.	.	DB
chr1	762273	rs3115849	G	A	.	.	DB
chr1	762589	rs3115848	G	C	.	.	DB
chr1	762592	rs3131950	C	G	.	.	DB
chr1	762601	rs3131949	T	C,A	.	.	DB
chr1	819917	rs6605057	A	G	.	.	DB
chr1	866511	rs755207874	CCCCT	CCCCTCCCT,C,CCCCTCCCTCCCT	.	.	DB
chr1	876499	rs4372192	A	G	.	.	DB
chr1	877831	rs6672356	T	C	.	.	DB
chr1	881627	rs2272757	G	A	.	.	DB
chr1	883625	rs4970378	A	G	.	.	DB
chr1	887560	rs3748595	A	C	.	.	DB
chr1	887801	rs3828047	A	G,T	.	.	DB
chr1	888639	rs3748596	T	C	.	.	DB
chr1	888659	rs3748597	T	C	.	.	DB
chr1	889158	rs13303056	G	C	.	.	DB
chr1	889159	rs13302945	A	C	.	.	DB
chr1	894573	rs13303010	G	A	.	.	DB
chr1	897325	rs4970441	G	C,T	.	.	DB
chr1	897564	rs13303229	T	C	.	.	DB
chr1	898323	rs6605071	T	C	.	.	DB
chr1	899928	rs6677386	G	C	.	.	DB
chr1	899937	rs143296006	G	T	.	.	DB
chr1	899938	rs147467971	G	C,T	.	.	DB
chr1	899942	rs71509448	G	A	.	.	DB
chr1	909238	rs3829740	G	C	.	.	DB
chr1	909768	rs2340593	A	G	.	.	DB
chr1	911595	rs7417106	A	G	.	.	DB
chr1	914333	rs13302979	C	G	.	.	DB
chr1	914852	rs13303368	G	C	.	.	DB
chr1	914876	rs13302983	T	C	.	.	DB
chr1	914940	rs13303033	T	C	.	.	DB
chr1	915227	rs13303355	A	G	.	.	DB
chr1	916549	rs6660139	A	G	.	.	DB
chr1	935222	rs2298214	C	A	.	.	DB
chr1	948921	rs15842	T	C,G	.	.	DB
chr1	949654	rs8997	A	G,T	.	.	DB
chr1	977330	rs2799066	T	C	.	.	DB
chr1	977570	rs2710876	G	A	.	.	DB
chr1	981087	rs3128098	A	G	.	.	DB
chr1	981931	rs2465128	A	G	.	.	DB
chr1	982941	rs3128102	T	C,A	.	.	DB
chr1	982994	rs10267	T	C	.	.	DB
chr1	984302	rs9442391	T	C	.	.	DB
chr1	985266	rs2275813	C	T	.	.	DB
chr1	986443	rs2710887	C	T	.	.	DB
chr1	987200	rs9803031	C	T	.	.	DB
chr1	990280	rs4275402	C	T	.	.	DB
chr1	1007203	rs4633229	A	G	.	.	DB
chr1	1007432	rs4333796	G	A	.	.	DB
chr1	1021415	rs3737728	A	G	.	.	DB
chr1	1026707	rs4074137	C	A	.	.	DB
chr1	1026801	rs4562563	T	A	.	.	DB
chr1	1158631	rs6603781	A	G	.	.	DB
chr1	1242707	rs2274262	A	G	.	.	DB
chr1	1246004	rs2296474	A	G,T	.	.	DB
chr1	1247494	rs12103	T	C	.	.	DB
chr1	1249187	rs12142199	G	A	.	.	DB
chr1	1254436	rs1886773	A	G,T	.	.	DB
chr1	1254443	rs1886772	G	A	.	.	DB
chr1	1254841	rs10907179	C	G	.	.	DB
chr1	1262591	rs2296472	C	T	.	.	DB
chr1	1262966	rs307349	C	T	.	.	DB
chr1	1263144	rs307350	G	A	.	.	DB
chr1	1268847	rs307378	T	G,A	.	.	DB
chr1	1269554	rs307377	T	C,A	.	.	DB
chr1	1273116	rs307371	A	G	.	.	DB
chr1	1273278	rs777024094	ACTGGGGGCGGAGCAGCAGTGGAGTGGGGCGGAG	GCTGGGGGCGGAGCAGCAGTGGAGTGGGGCGGAG,A	.	.	DB
chr1	1277533	rs307362	T	C,A	.	.	DB
chr1	1284490	rs150789461	G	A	.	.	DB
chr1	1289367	rs140777846	CTG	C	.	.	DB
chr1	1289911	rs4970365	G	A	.	.	DB
chr1	1291159	rs201260508	GA	G	.	.	DB
chr1	1296691	rs2765025	C	G	.	.	DB
chr1	1310074	rs2765035	C	G	.	.	DB
chr1	1323143	rs35654872	CCT	C	.	.	DB
chr1	1417696	rs819970	C	G	.	.	DB
chr1	1418531	rs819973	G	A	.	.	DB
chr1	1551927	rs7418389	T	C	.	.	DB
chr1	1558792	rs12755088	T	C,G	.	.	DB
chr1	1575616	rs28394074	T	C,A	.	.	DB
chr1	1581558	rs61774913	C	T	.	.	DB
chr1	1581586	rs61774914	T	C	.	.	DB
chr1	1582106	rs4648753	T	C	.	.	DB
chr1	1585597	rs7531938	A	G	.	.	DB
chr1	1585642	rs3936009	G	T	.	.	DB
chr1	1599888	rs2072923	A	G	.	.	DB
chr1	1635004	rs874516	T	C,G	.	.	DB
chr1	1635619	rs2076329	T	C	.	.	DB
chr1	1636044	rs1059822	G	A	.	.	DB
chr1	1647814	rs72901775	T	C	.	.	DB
chr1	1647871	rs72909014	T	C	.	.	DB
chr1	1650787	rs1137003	T	C	.	.	DB
chr1	1650797	rs1059830	A	G	.	.	DB
chr1	1650801	rs1137004	T	C	.	.	DB
chr1	1650832	rs72909030	A	G	.	.	DB
chr1	1653004	rs36039898	T	C	.	.	DB
chr1	1653028	rs16825265	C	T	.	.	DB
chr1	1654038	rs61777494	G	A	.	.	DB
chr1	1654058	rs61777495	C	T	.	.	DB
chr1	1654064	rs200615789	A	T	.	.	DB
chr1	1654065	rs35174499	AGCG	A	.	.	DB
chr1	1696659	rs5021859	A	G	.	.	DB
chr1	1854109	rs2803348	A	G	.	.	DB
chr1	1858309	rs941530	T	C	.	.	DB
chr1	1873514	rs2803326	A	G	.	.	DB
chr1	1873525	rs2803327	T	C	.	.	DB
chr1	1887019	rs28548017	A	G	.	.	DB
chr1	1918488	rs4350140	A	G	.	.	DB
chr1	1922303	rs13303195	C	T	.	.	DB
chr1	1956362	rs2376805	G	A	.	.	DB
chr1	1957037	rs2229110	T	C	.	.	DB
chr1	2005740	rs2459986	T	C	.	.	DB
chr1	2121118	rs2503701	C	T	.	.	DB
chr1	2126139	rs6662296	C	G	.	.	DB
chr1	2144982	rs2480714	G	T	.	.	DB
chr1	2286947	rs1039100	A	G	.	.	DB
chr1	2340200	rs2494598	T	C,A	.	.	DB
chr1	2409892	rs12727342	A	G	.	.	DB
chr1	2411451	rs10797428	A	G	.	.	DB
chr1	2422614	rs2477699	G	A	.	.	DB
chr1	2452569	rs2985862	T	C	.	.	DB
chr1	2488153	rs4870	A	G	.	.	DB
chr1	2490898	rs2257763	C	A	.	.	DB
chr1	2518186	rs10752746	A	G	.	.	DB
chr1	2528133	rs2843401	T	C	.	.	DB
chr1	2560882	rs4648658	G	A	.	.	DB
chr1	2560903	rs4648659	T	G	.	.	DB
chr1	2573199	rs4648662	A	G	.	.	DB
chr1	3328358	rs870124	T	C,G	.	.	DB
chr1	3383898	rs6424078	A	G	.	.	DB
chr1	3389727	rs2185639	C	T	.	.	DB
chr1	3390238	rs2493323	T	A	.	.	DB
chr1	3394456	rs4638054	T	C	.	.	DB
chr1	3394640	rs4422946	A	G	.	.	DB
chr1	3395039	rs10797395	G	A	.	.	DB
chr1	3397188	rs2487677	T	C	.	.	DB
chr1	3416449	rs7553399	C	A	.	.	DB
chr1	3440647	rs2794322	T	C	.	.	DB
chr1	3496479	rs2794340	T	C	.	.	DB
chr1	3545175	rs147637374	GTTCTGGGAGCTCCTCCCCC	G,ATTCTGGGAGCTCCTCCCCC	.	.	DB
chr1	3548136	rs2760321	T	C	.	.	DB
chr1	3638674	rs1801174	C	T	.	.	DB
chr1	3640085	rs6424091	C	G,T,A	.	.	DB
chr1	3644349	rs2181486	A	G	.	.	DB
chr1	3644374	rs2146657	A	G	.	.	DB
chr1	3645844	rs2096224	G	A	.	.	DB
chr1	3646137	rs11589885	C	T	.	.	DB
chr1	3646192	rs1885867	G	A	.	.	DB
chr1	3646214	rs1885866	T	C	.	.	DB
chr1	3732103	rs4648409	T	C	.	.	DB
chr1	3745787	rs2275832	T	C	.	.	DB
chr1	3746589	rs2275826	C	G	.	.	DB
chr1	3747603	rs6413779	T	C	.	.	DB
chr1	3755675	rs1891941	T	C	.	.	DB
chr1	3759784	rs10797347	A	G	.	.	DB
chr1	3775454	rs4376673	C	G	.	.	DB
chr1	3782608	rs10909809	C	T	.	.	DB
chr1	3807593	rs4274008	G	C	.	.	DB
chr1	4772717	rs242056	G	A,T	.	.	DB
chr1	4847845	rs4654460	G	A	.	.	DB
chr1	5935162	rs1287637	A	T	.	.	DB
chr1	5937391	rs3747989	C	T	.	.	DB
chr1	5939544	rs11121915	T	G,C,A	.	.	DB
chr1	5948677	rs2282281	G	A	.	.	DB
chr1	6155332	rs1555144	T	C	.	.	DB
chr1	6158562	rs2229002	A	G	.	.	DB
chr1	6162054	rs6696489	T	C	.	.	DB
chr1	6170424	rs78789357	CG	C	.	.	DB
chr1	6184092	rs2843493	A	G	.	.	DB
chr1	6184192	rs2273041	A	G	.	.	DB
chr1	6204266	rs9435102	A	G	.	.	DB
chr1	6305292	rs61760836	C	A	.	.	DB
chr1	6305303	rs61760837	C	A	.	.	DB
chr1	6313938	rs12735670	C	T	.	.	DB
chr1	6314822	rs11590458	T	C	.	.	DB
chr1	6530965	rs111312565	C	CG	.	.	DB
chr1	6579607	rs1556035	C	T	.	.	DB
chr1	6586070	rs7548042	C	T,G	.	.	DB
chr1	6614391	rs6693391	A	C,T	.	.	DB
chr1	6614415	rs6693400	A	G	.	.	DB
chr1	6614535	rs4908923	G	A,C	.	.	DB
chr1	6631319	rs11122096	G	A	.	.	DB
chr1	6635231	rs10864628	A	G	.	.	DB
chr1	6681744	rs3747994	C	T	.	.	DB
chr1	6695802	rs6577583	A	G	.	.	DB
chr1	6704635	rs200458	A	G	.	.	DB
chr1	7202190	rs970973	T	C	.	.	DB
chr1	7737799	rs3011926	A	G	.	.	DB
chr1	7796641	rs2071985	A	G	.	.	DB
chr1	7811014	rs1573753	G	A	.	.	DB
chr1	7811215	rs10779689	A	G	.	.	DB
chr1	7845695	rs228729	T	C	.	.	DB
chr1	7861153	rs796852683	CTT	CTTT,TTT,C	.	.	DB
chr1	7869915	rs228668	G	C	.	.	DB
chr1	7870048	rs228669	T	C	.	.	DB
chr1	7887493	rs228696	T	C	.	.	DB
chr1	7890264	rs1773135	A	G	.	.	DB
chr1	7906476	rs172932	G	T	.	.	DB
chr1	7913430	rs228648	G	A	.	.	DB
chr1	7996634	rs226478	A	G	.	.	DB
chr1	8390495	rs1058619	A	G	.	.	DB
chr1	8418644	rs11121172	C	A	.	.	DB
chr1	8418650	rs1058766	T	C	.	.	DB
chr1	8421203	rs13596	T	C	.	.	DB
chr1	9011586	rs3765968	T	G,A	.	.	DB
chr1	9011722	rs3765966	G	T,A	.	.	DB
chr1	9034815	rs35753212	C	CAGA	.	.	DB
chr1	9658465	rs9430181	T	G	.	.	DB
chr1	9658707	rs9430182	G	A,T	.	.	DB
chr1	9670834	rs4926472	C	T	.	.	DB
chr1	9714538	rs771764340	GTGC	GGATGC,GGC,GGAGGCCAGATGC,G	.	.	DB
chr1	9714539	rs56017286	T	G	.	.	DB
chr1	9714541	rs771369909	C	CCA,G,CA,T	.	.	DB
chr1	9816620	rs6680090	T	C	.	.	DB
chr1	10027540	rs2890358	G	A	.	.	DB
chr1	10045152	rs4073852	C	G	.	.	DB
chr1	10342629	rs3748576	G	A	.	.	DB
chr1	10357206	rs570124485	ATTT	A,AT,ATT,ATTTT,ATTTTT,ATTTTTT	.	.	DB
chr1	10502307	rs760791153	ATT	AT,A,ATTT	.	.	DB
chr1	10511589	rs666103	T	C	.	.	DB
chr1	10596388	rs2480779	A	G	.	.	DB
chr1	10713765	rs284294	T	C	.	.	DB
chr1	11087524	rs1782455	G	A	.	.	DB
chr1	11090916	rs12711521	C	A	.	.	DB
chr1	11119899	rs7545802	T	C	.	.	DB
chr1	11128654	rs2791655	G	A,T	.	.	DB
chr1	11132217	rs1130683	G	A	.	.	DB
chr1	11133956	rs10082000	A	AAG,AAAAG,AAAAAG,G,AAAG,AG	.	.	DB
chr1	11141187	rs2258621	C	G,A	.	.	DB
chr1	11187893	rs1770344	T	C	.	.	DB
chr1	11205058	rs1057079	C	T	.	.	DB
chr1	11288758	rs1064261	G	A,GACTCGAATGACA	.	.	DB
chr1	11301714	rs1135172	A	G	.	.	DB
chr1	11561593	rs2817580	G	A	.	.	DB
chr1	11575375	rs2594318	T	A	.	.	DB
chr1	11579470	rs2072994	G	A	.	.	DB
chr1	11708736	rs1055547	T	C	.	.	DB
chr1	11714368	rs2272983	T	G	.	.	DB
chr1	11737051	rs2294638	G	C	.	.	DB
chr1	11824575	rs10864536	T	C	.	.	DB
chr1	11827180	rs6540995	A	G	.	.	DB
chr1	11827304	rs6540996	A	G	.	.	DB
chr1	11828238	rs4845880	G	A	.	.	DB
chr1	11828319	rs4845881	G	A	.	.	DB
chr1	11831615	rs6667720	C	T	.	.	DB
chr1	11832311	rs10779764	G	C	.	.	DB
chr1	11836628	rs6699881	T	C	.	.	DB
chr1	11839998	rs4846044	T	C	.	.	DB
chr1	11845169	rs11586659	T	G	.	.	DB
chr1	11849447	rs868014	A	G	.	.	DB
chr1	11854457	rs4846051	G	A	.	.	DB
chr1	11854755	rs1994798	G	A	.	.	DB
chr1	11884555	rs198400	A	G	.	.	DB
chr1	11982544	rs2639453	T	C	.	.	DB
chr1	11983206	rs3795408	A	G	.	.	DB
chr1	12062205	rs2236057	A	G	.	.	DB
chr1	12082926	rs2295283	A	G	.	.	DB
chr1	12175729	rs1763642	C	T	.	.	DB
chr1	12401868	rs28551666	A	C	.	.	DB
chr1	12418700	rs10864552	T	C	.	.	DB
chr1	12638964	rs2275875	T	C	.	.	DB
chr1	12639168	rs3128461	A	G	.	.	DB
chr1	12776344	rs3000859	A	T	.	.	DB
chr1	12779560	rs3010876	T	C	.	.	DB
chr1	12779618	rs3010877	T	C	.	.	DB
chr1	12785494	rs7513079	G	T	.	.	DB
chr1	12820870	rs1132185	T	C	.	.	DB
chr1	12835868	rs1812242	T	C	.	.	DB
chr1	12837634	rs848578	T	A,C	.	.	DB
chr1	12854530	rs1063776	C	G,A	.	.	DB
chr1	12855835	rs1063795	C	G,T	.	.	DB
chr1	12855845	rs1063797	G	C	.	.	DB
chr1	12887549	rs2994114	T	C	.	.	DB
chr1	12888389	rs1830486	A	C,T	.	.	DB
chr1	12888601	rs113914674	G	GC,GT,C	.	.	DB
chr1	12907837	rs1736811	C	T	.	.	DB
chr1	13001186	rs7419099	C	T	.	.	DB
chr1	13001312	rs61779367	C	G	.	.	DB
chr1	13001428	rs61779368	C	A	.	.	DB
chr1	13001445	rs4026293	C	T	.	.	DB
chr1	13036447	rs1320957	C	G	.	.	DB
chr1	13036587	rs61780078	C	T	.	.	OLD_ID=rs77788641
chr1	13036736	rs61780079	T	A	.	.	DB
chr1	13052907	rs72474524	T	C,G	.	.	DB
chr1	13183439	rs28713604	T	C	.	.	DB
chr1	13448084	rs138924513	G	A	.	.	DB
chr1	13448180	rs61738672	A	G	.	.	DB
chr1	13448184	rs782630138	C	T,G	.	.	DB
chr1	13448199	rs143762964	C	T	.	.	DB
chr1	13448283	rs55990133	A	G	.	.	DB
chr1	13448351	rs3103691	T	C,A	.	.	DB
chr1	13448547	rs200801174	T	C	.	.	DB
chr1	13448548	rs201453721	G	A	.	.	DB
chr1	13448551	rs61778595	T	C	.	.	DB
chr1	13695621	rs748005551	G	T	.	.	DB
chr1	13695685	rs12123403	G	A	.	.	DB
chr1	13695787	rs12131695	C	G	.	.	DB
chr1	13695816	rs12123444	G	A	.	.	DB
chr1	13695974	rs12119874	T	C	.	.	DB
chr1	13696022	rs2359294	A	G,C,T	.	.	DB
chr1	13696029	rs2359295	A	G	.	.	DB
chr1	13696047	rs2101624	A	T,C	.	.	DB
chr1	13696054	rs2101625	G	A	.	.	OLD_ID=rs200378484
chr1	13696090	rs731980	T	C	.	.	DB
chr1	13744712	rs199886862	G	C	.	.	DB
chr1	13940864	rs2486188	C	G	.	.	DB
chr1	14143003	rs1046331	A	G	.	.	DB
chr1	14149622	rs2697968	T	C	.	.	DB
chr1	15497727	rs6429722	T	C	.	.	DB
chr1	15541537	rs3753314	C	T	.	.	DB
chr1	15714809	rs4661625	G	T,C	.	.	DB
chr1	15754484	rs2473356	T	C	.	.	DB
chr1	15769876	rs35149641	G	GC,C	.	.	DB
chr1	15788269	rs3737696	A	C	.	.	DB
chr1	15812432	rs6429745	A	G	.	.	DB
chr1	15813751	rs2011159	C	T	.	.	DB
chr1	15813969	rs3737704	A	C	.	.	DB
chr1	15832543	rs1052576	T	C	.	.	DB
chr1	15844615	rs1132312	A	G	.	.	DB
chr1	15844926	rs1820205	C	T	.	.	DB
chr1	15909850	rs6429757	C	G	.	.	DB
chr1	15909895	rs6429758	A	G	.	.	DB
chr1	15959886	rs3795762	C	G,T	.	.	DB
chr1	16096934	rs10927851	C	T	.	.	DB
chr1	16256007	rs848209	T	C	.	.	DB
chr1	16259813	rs848210	A	G,T	.	.	DB
chr1	16265422	rs767359339	A	G,AGGGTAGGTGGGGCTGG	.	.	DB
chr1	16272250	rs848217	A	G	.	.	DB
chr1	16342237	rs1739840	A	G	.	.	DB
chr1	16344360	rs732286	A	G	.	.	DB
chr1	16344402	rs945416	G	A	.	.	DB
chr1	16344494	rs1572381	G	A	.	.	DB
chr1	16344730	rs945418	T	C	.	.	DB
chr1	16351275	rs10927887	A	G	.	.	DB
chr1	16354280	rs10927889	G	C	.	.	DB
chr1	16356501	rs1805152	G	A	.	.	DB
chr1	16358685	rs6669935	C	G	.	.	DB
chr1	16358932	rs10803407	T	C,TAACTCTTCCCCACC	.	.	DB
chr1	16359051	rs10927892	C	A,T	.	.	DB
chr1	16359052	rs10927893	A	G,AAG	.	.	DB
chr1	16371067	rs2015352	G	T,A,C	.	.	DB
chr1	16372003	rs6604910	G	C	.	.	DB
chr1	16373124	rs5257	A	G	.	.	DB
chr1	16373199	rs35820664	CCTT	C	.	.	DB
chr1	16374533	rs2014562	G	C	.	.	DB
chr1	16374994	rs1889788	C	T	.	.	DB
chr1	16375063	rs773611456	CA	GA,C	.	.	DB
chr1	16375064	rs45575235	A	C,T	.	.	DB
chr1	16376191	rs7367494	C	T	.	.	DB
chr1	16376230	rs370182149	A	AT,T,ATAT	.	.	DB
chr1	16376232	rs59924562	A	T	.	.	DB
chr1	16376238	rs34589727	TC	T	.	.	DB
chr1	16376278	rs7365182	G	A	.	.	DB
chr1	16376319	rs7368151	T	C	.	.	DB
chr1	16376458	rs7368166	T	C,A,G	.	.	DB
chr1	16380196	rs5253	T	C	.	.	DB
chr1	16380243	rs2275166	A	G	.	.	DB
chr1	16380252	rs2275167	C	T	.	.	DB
chr1	16382877	rs7517792	A	G	.	.	DB
chr1	16383329	rs138507185	T	TC,TCC,C,TCCCCCCC,TA,TCCC	.	.	DB
chr1	16383336	rs796803830	GCA	CCA,GCCA,G,GCCCA	.	.	DB
chr1	16383448	rs10803415	A	C	.	.	DB
chr1	16383668	rs6660218	T	G	.	.	DB
chr1	16383742	rs1057857	C	G	.	.	DB
chr1	16385175	rs17853748	G	A	.	.	DB
chr1	16385980	rs3884058	G	A	.	.	DB
chr1	16386008	rs2863452	T	C	.	.	DB
chr1	16386416	rs9442230	G	A	.	.	DB
chr1	16386447	rs11576236	G	C,T	.	.	DB
chr1	16388556	rs2863455	C	T,A,G	.	.	DB
chr1	16388646	rs2863456	T	C	.	.	DB
chr1	16388709	rs28570004	G	C,T	.	.	DB
chr1	16533022	rs221052	C	T	.	.	DB
chr1	16731646	rs3106498	T	C	.	.	DB
chr1	16736546	rs10907226	C	T	.	.	DB
chr1	16890598	rs2990550	T	A	.	.	DB
chr1	16890671	rs2419526	T	C	.	.	DB
chr1	16890672	rs2419525	G	A	.	.	DB
chr1	16892561	rs649559	C	T	.	.	DB
chr1	16895634	rs11581926	T	G,A,C	.	.	DB
chr1	16901714	rs4661824	G	A	.	.	DB
chr1	16903912	rs61772344	T	A	.	.	DB
chr1	16909052	rs3897177	C	T	.	.	DB
chr1	16909129	rs4996328	T	C,G	.	.	DB
chr1	17017675	rs2743471	C	A	.	.	DB
chr1	17022952	rs557690	C	A	.	.	DB
chr1	17033758	rs1736691	A	G,C	.	.	DB
chr1	17033854	rs2476568	C	T	.	.	DB
chr1	17034041	rs2743505	T	C	.	.	DB
chr1	17083807	rs1057346	T	C,A	.	.	DB
chr1	17084815	rs11260922	G	A	.	.	DB
chr1	17085165	rs2490828	G	C,T,A	.	.	DB
chr1	17085834	rs2005622	G	T	.	.	DB
chr1	17086052	rs1057286	T	C,A	.	.	DB
chr1	17087365	rs2446556	C	G,T	.	.	DB
chr1	17198518	rs7546402	T	G	.	.	DB
chr1	17248532	rs6586566	A	G	.	.	DB
chr1	17295679	rs4920574	T	C	.	.	DB
chr1	17297289	rs9435656	C	T	.	.	DB
chr1	17303589	rs2235932	C	T	.	.	DB
chr1	17319011	rs2076603	G	A	.	.	DB
chr1	17359676	rs1022580	C	A	.	.	DB
chr1	17380497	rs2746462	G	T,C	.	.	DB
chr1	17395521	rs2076598	G	A	.	.	DB
chr1	17396703	rs2076595	T	C	.	.	DB
chr1	17402135	rs3818034	T	C	.	.	DB
chr1	17402159	rs3818033	G	A	.	.	DB
chr1	17402255	rs3818032	C	T	.	.	DB
chr1	17402347	rs2647205	C	T	.	.	DB
chr1	17405809	rs2057096	G	A	.	.	DB
chr1	17405916	rs2057095	C	T	.	.	DB
chr1	17405949	rs2057094	C	T	.	.	DB
chr1	17410364	rs1883913	G	A,C	.	.	DB
chr1	17418883	rs2647184	A	G	.	.	DB
chr1	17418894	rs2273111	A	G	.	.	DB
chr1	17419066	rs11203298	T	C	.	.	DB
chr1	17550225	rs3003481	T	C	.	.	DB
chr1	17657534	rs11203366	G	A	.	.	DB
chr1	17657616	rs11203367	T	C	.	.	DB
chr1	17660499	rs874881	G	C,T	.	.	DB
chr1	17661128	rs1555658	A	C	.	.	DB
chr1	17662639	rs2240340	T	C	.	.	DB
chr1	17662662	rs1748033	T	C	.	.	DB
chr1	17662751	rs1621005	C	G	.	.	DB
chr1	17718671	rs10709483	AG	A	.	.	DB
chr1	17718672	rs782686210	G	A	.	.	DB
chr1	17720439	rs6695849	T	C	.	.	DB
chr1	17720615	rs10458537	A	C	.	.	DB
chr1	17725150	rs774990219	GCCCCCCCCCCCAC	CCCCCCCCCCCCAC,GCCCCCCCAC,GCCCCCCCCCCAC,GCTCCCCCCCCCCCCCCCCCCCCCCCCCCCAC,G	.	.	DB
chr1	17725358	rs2244936	C	G	.	.	DB
chr1	17736578	rs2762890	A	G	.	.	DB
chr1	17991052	rs6695710	T	C	.	.	DB
chr1	18021406	rs905389	T	C	.	.	DB
chr1	18023365	rs2270978	C	T,G	.	.	DB
chr1	18023509	rs2270977	T	C	.	.	DB
chr1	18023690	rs2270976	A	G	.	.	DB
chr1	18807897	rs2992755	C	G,A,T	.	.	DB
chr1	18808292	rs2992753	C	A	.	.	DB
chr1	18808465	rs3007718	T	A	.	.	DB
chr1	18808526	rs2992752	A	C,G	.	.	DB
chr1	19186129	rs9701796	G	C	.	.	DB
chr1	19201956	rs2230708	A	G	.	.	DB
chr1	19202770	rs7550822	T	C	.	.	DB
chr1	19202896	rs2230707	G	A	.	.	DB
chr1	19202917	rs7550938	T	C	.	.	DB
chr1	19202926	rs2230706	T	C	.	.	DB
chr1	19203997	rs2230705	C	G	.	.	DB
chr1	19204154	rs6426813	G	A	.	.	DB
chr1	19208145	rs112548638	G	GGGTTGCCT,GGGTTGCCC	.	.	DB
chr1	19215834	rs941495	T	C	.	.	DB
chr1	19411129	rs1043905	A	G,C	.	.	DB
chr1	19413261	rs12584	T	A,C	.	.	DB
chr1	19415304	rs1043899	C	T	.	.	DB
chr1	19420392	rs1106839	G	A	.	.	DB
chr1	19426199	rs2236377	G	A	.	.	DB
chr1	19433449	rs6426677	A	G	.	.	DB
chr1	19447843	rs1044010	C	G	.	.	DB
chr1	19491857	rs3748757	T	C	.	.	DB
chr1	19499835	rs951908	G	C	.	.	DB
chr1	19510394	rs3762396	A	G	.	.	DB
chr1	19557713	rs2275403	G	C,T	.	.	DB
chr1	19582563	rs1557133	G	A	.	.	DB
chr1	19595137	rs2235795	C	T	.	.	DB
chr1	19595892	rs6665423	G	A	.	.	DB
chr1	19596124	rs2235794	C	T	.	.	DB
chr1	19596156	rs6665756	G	T	.	.	DB
chr1	19609254	rs1738025	T	C	.	.	DB
chr1	19611241	rs1738023	T	C	.	.	DB
chr1	19638309	rs2227295	A	G	.	.	DB
chr1	20020993	rs4370779	A	G	.	.	DB
chr1	20020994	rs4515815	C	T	.	.	DB
chr1	20305065	rs10732279	C	T	.	.	DB
chr1	20442054	rs584367	T	C	.	.	DB
chr1	20490518	rs6426616	T	C	.	.	DB
chr1	20915589	rs3215400	TC	T	.	.	DB
chr1	20964328	rs2298298	A	G	.	.	DB
chr1	20972048	rs3131713	G	A	.	.	DB
chr1	20977221	rs686658	A	T	.	.	DB
chr1	20978832	rs6893	T	C,G	.	.	DB
chr1	20979307	rs11428148	G	GT,T,A	.	.	DB
chr1	20982631	rs4704	G	A	.	.	DB
chr1	20987873	rs537816	G	C	.	.	DB
chr1	20992819	rs631357	G	C	.	.	DB
chr1	21024901	rs522496	C	T	.	.	DB
chr1	21040079	rs10799661	C	A	.	.	DB
chr1	21043926	rs604645	T	C	.	.	DB
chr1	21044161	rs601329	A	G	.	.	DB
chr1	21044219	rs601392	A	C	.	.	DB
chr1	21050958	rs592060	C	T	.	.	DB
chr1	21167404	rs2230573	A	G	.	.	DB
chr1	21180181	rs2305463	C	T,A	.	.	DB
chr1	21188703	rs10916885	A	T,ATTT,AT	.	.	DB
chr1	21377314	rs6426663	C	T	.	.	DB
chr1	21795388	rs1827293	A	G	.	.	DB
chr1	21799823	rs1971328	A	G	.	.	DB
chr1	21801346	rs7531217	G	A	.	.	DB
chr1	21804815	rs7535654	T	G,A	.	.	DB
chr1	21809750	rs2651399	T	C	.	.	DB
chr1	21809924	rs1966022	G	C	.	.	DB
chr1	21889635	rs1780316	T	C	.	.	DB
chr1	21929260	rs829368	A	G,T	.	.	DB
chr1	21929456	rs772552237	GCC	GC,GCCC,G	.	.	DB
chr1	21932530	rs1767443	C	A,T	.	.	DB
chr1	21953436	rs829412	A	G	.	.	DB
chr1	22050649	rs2275668	C	A	.	.	DB
chr1	22063149	rs10753517	G	A	.	.	DB
chr1	22141206	rs10917051	A	C	.	.	DB
chr1	22149935	rs897467	T	C,G	.	.	DB
chr1	22157689	rs3736355	G	A	.	.	DB
chr1	22168216	rs7556412	C	T	.	.	DB
chr1	22174600	rs3767138	A	G	.	.	DB
chr1	22183471	rs12024579	A	C	.	.	DB
chr1	22183739	rs2305562	A	G	.	.	DB
chr1	22191454	rs897471	G	A	.	.	DB
chr1	22199081	rs2501266	A	T	.	.	DB
chr1	22199245	rs2229482	C	T	.	.	DB
chr1	22199821	rs2454290	G	A	.	.	DB
chr1	22202109	rs2501265	C	T	.	.	DB
chr1	22205466	rs2454293	T	C,A,G	.	.	DB
chr1	22206649	rs989994	T	C,G	.	.	DB
chr1	22206942	rs1874793	G	A	.	.	DB
chr1	22207235	rs1874792	T	C	.	.	DB
chr1	22207804	rs139046040	ACCCAGGGTGGCAG	A	.	.	DB
chr1	22208030	rs921847	C	T	.	.	DB
chr1	22211222	rs4654994	T	C	.	.	DB
chr1	22216574	rs2254358	C	A	.	.	DB
chr1	22216604	rs2254357	C	G,A	.	.	DB
chr1	22217108	rs2501260	G	A	.	.	DB
chr1	22304428	rs12074015	C	G	.	.	DB
chr1	22304429	rs12074016	C	T	.	.	DB
chr1	22307340	rs7528228	C	T	.	.	DB
chr1	22307358	rs7528300	C	G,A	.	.	DB
chr1	22307538	rs7528405	C	T	.	.	DB
chr1	22310139	rs10733031	T	G,A	.	.	DB
chr1	22310145	rs10733032	C	T	.	.	DB
chr1	22310262	rs10733033	G	C,T	.	.	DB
chr1	22310662	rs6426735	G	T	.	.	DB
chr1	22310674	rs7538207	C	T	.	.	DB
chr1	22310725	rs3820287	G	C,A	.	.	DB
chr1	22310824	rs1803531	T	C	.	.	DB
chr1	22313161	rs1803530	T	C	.	.	DB
chr1	22313197	rs34963341	C	A,T	.	.	DB
chr1	22336277	rs3820285	C	G	.	.	DB
chr1	22336371	rs3806297	C	A,T	.	.	DB
chr1	22832743	rs209732	A	T	.	.	DB
chr1	22835677	rs209729	A	G	.	.	DB
chr1	22846709	rs209720	G	A	.	.	DB
chr1	22925292	rs664340	C	G,A	.	.	DB
chr1	23101688	rs1561624	T	G,A	.	.	DB
chr1	23219493	rs309472	T	C,A	.	.	DB
chr1	23399932	rs967605	C	T,A	.	.	DB
chr1	23418153	rs10799790	C	T	.	.	DB
chr1	23419261	rs761112500	G	A,GTCCA	.	.	DB
chr1	23419374	rs3765407	G	T	.	.	DB
chr1	23419383	rs477830	C	T	.	.	DB
chr1	23419855	rs1983965	T	C	.	.	DB
chr1	23688933	rs2849028	A	G	.	.	DB
chr1	23696152	rs665977	G	A	.	.	DB
chr1	23710805	rs605468	A	G	.	.	DB
chr1	23713952	rs676363	T	G	.	.	DB
chr1	23735241	rs1198423	G	T	.	.	DB
chr1	23751140	rs71514235	G	T	.	.	DB
chr1	23810658	rs71514236	G	A	.	.	DB
chr1	23885498	rs11574	T	C	.	.	DB
chr1	24018277	rs10917413	C	G	.	.	DB
chr1	24122986	rs762869822	C	T,G,CG	.	.	DB
chr1	24133612	rs1018396	G	A	.	.	DB
chr1	24134721	rs719400	T	C	.	.	DB
chr1	24143932	rs2076344	A	G	.	.	DB
chr1	24200983	rs2229583	C	T	.	.	DB
chr1	24201094	rs2229581	G	C,A,T	.	.	DB
chr1	24201109	rs2229580	C	T	.	.	DB
chr1	24201262	rs2502993	A	G	.	.	DB
chr1	24201357	rs4649124	A	G	.	.	DB
chr1	24201448	rs3003336	C	T	.	.	DB
chr1	24201643	rs2501431	G	A	.	.	DB
chr1	24201919	rs2502992	T	C	.	.	DB
chr1	24201920	rs2501432	T	C	.	.	DB
chr1	24294249	rs4276860	C	T	.	.	DB
chr1	24383819	rs7540491	T	C	.	.	DB
chr1	24400633	rs10903083	C	G,T,A	.	.	DB
chr1	24416059	rs4393101	T	C,A	.	.	DB
chr1	24434595	rs11249170	T	C,G	.	.	DB
chr1	24460797	rs17852649	T	G	.	.	DB
chr1	24485518	rs10751769	T	C	.	.	DB
chr1	24485941	rs4649195	T	C	.	.	DB
chr1	24513768	rs4090311	G	A	.	.	DB
chr1	24780521	rs757416995	CTTT	CTT,CTTTTT,CTTTT,CT,C,CTTTTTT	.	.	DB
chr1	24784197	rs195718	T	C	.	.	DB
chr1	24792617	rs195725	T	A	.	.	DB
chr1	24927561	rs4553122	T	C	.	.	DB
chr1	24989762	rs4649011	G	T	.	.	DB
chr1	25098341	rs7548438	C	T	.	.	DB
chr1	25291010	rs6672420	A	T	.	.	DB
chr1	25611035	rs2301153	G	C,A	.	.	DB
chr1	25889632	rs6687605	T	C,A,G	.	.	DB
chr1	25890189	rs28969504	A	G	.	.	DB
chr1	26085048	rs11321223	AG	A	.	.	DB
chr1	26098107	rs762860688	GGC	AGC,G	.	.	DB
chr1	26109237	rs12567324	A	G	.	.	DB
chr1	26110143	rs3767877	G	A	.	.	DB
chr1	26126680	rs12121707	T	C	.	.	DB
chr1	26131654	rs7349185	G	A	.	.	DB
chr1	26138136	rs760598	C	A	.	.	DB
chr1	26138262	rs760597	T	C	.	.	DB
chr1	26139137	rs10902685	C	T	.	.	DB
chr1	26140573	rs2294228	C	A	.	.	DB
chr1	26146884	rs984412	C	G	.	.	DB
chr1	26152758	rs6598924	A	G	.	.	DB
chr1	26310394	rs2275102	A	G	.	.	DB
chr1	26357656	rs2736831	C	A	.	.	DB
chr1	26511700	rs2783680	A	G	.	.	DB
chr1	26608814	.	AGGACAGGGACTGGGGCCGGGACCGGGACCGGGACTGGGGCCGGGACCGGGACCGGGACTGGGGCCGGGACCGGGACCG	GGGACAGGGACTGGGGCCGGGACCGGGACCGGGACTGGGGCCGGGACCGGGACCGGGACTGGGGCCGGGACCGGGACCG,A,AGGACCGGGACTGGGGCCGGGACCGGGACCGGGACTGGGGCCGGGACCGGGACCG,AGGACCGGGACTGGGGCCGGGACCGGGACCG,AGGACCGGGACCGGGACTGGGGCCGGGACCGGGACCG,AGGACCGGGACCGGGACTGGGGCCGGGACCGGGACCGGGACTGGGGCCGGGACCGGGACCG	.	.	.
chr1	26609259	rs7522905	C	T	.	.	DB
chr1	26609307	rs6598952	G	T,A	.	.	DB
chr1	26610891	rs4332350	A	C,T	.	.	DB
chr1	26612042	rs11247898	A	G	.	.	DB
chr1	26620846	rs3832184	C	CA	.	.	DB
chr1	26627478	rs2276712	T	C,G	.	.	DB
chr1	26646726	rs1071849	A	G	.	.	DB
chr1	26646730	rs17645	A	G	.	.	DB
chr1	26648551	rs11247913	G	C	.	.	DB
chr1	26700795	rs7520030	T	C	.	.	DB
chr1	26752992	rs4659441	T	C	.	.	DB
chr1	26856462	rs11800553	T	G	.	.	DB
chr1	26869610	rs921893	G	A	.	.	DB
chr1	26879920	rs4970490	T	C,G	.	.	DB
chr1	26900735	rs282179	C	G	.	.	DB
chr1	27210721	rs3170660	T	C	.	.	DB
chr1	27320356	rs6689941	T	C	.	.	DB
chr1	27426796	rs4266911	T	C	.	.	DB
chr1	27427041	rs4418629	T	C	.	.	DB
chr1	27609980	rs6670124	T	G	.	.	DB
chr1	27659965	rs6687283	C	T	.	.	DB
chr1	27679797	rs3813795	A	G	.	.	DB
chr1	27680292	rs8533	A	G	.	.	DB
chr1	27686063	rs7521552	G	C,T	.	.	DB
chr1	27696011	rs10218730	C	T	.	.	DB
chr1	27875824	rs4908364	C	T	.	.	DB
chr1	27876482	rs2076457	C	A	.	.	DB
chr1	27995077	rs56015130	G	T	.	.	DB
chr1	28086955	rs10902671	C	A	.	.	DB
chr1	28209305	rs3766398	A	G	.	.	DB
chr1	28209362	rs3766399	T	C	.	.	DB
chr1	28209366	rs3766400	A	G	.	.	DB
chr1	28268835	rs5018921	A	C,G	.	.	DB
chr1	28290231	rs4373781	C	G,A	.	.	DB
chr1	29138975	rs1042114	G	T,GCGCCTT	.	.	DB
chr1	29189597	rs2234918	C	T	.	.	DB
chr1	29475341	rs2230678	C	T	.	.	DB
chr1	29475394	rs2230677	C	G,A,T	.	.	DB
chr1	29475648	rs747281307	T	G,TATGGCTGCGGCTGCGGCTCTTG	.	.	DB
chr1	29529699	rs1062924	T	C	.	.	DB
chr1	29542637	rs1128400	A	G	.	.	DB
chr1	29557224	rs2640466	C	T	.	.	DB
chr1	31188901	rs20566	A	G	.	.	DB
chr1	31215364	rs1050663	T	C	.	.	DB
chr1	31445932	rs2491135	C	G	.	.	DB
chr1	31732602	rs755875311	CAAA	C,CA,CAA,CAAAA,CAAAAA	.	.	DB
chr1	31733926	rs12121460	A	G,T	.	.	DB
chr1	31764713	rs142762586	C	CAAG,CAGG	.	.	DB
chr1	31897493	rs1320585	A	G	.	.	DB
chr1	31899684	rs10454445	A	T,C	.	.	DB
chr1	31899704	rs10454446	C	T	.	.	DB
chr1	31905889	rs782648960	ACAG	ACAGCAG,A,ACAGCAGCAG,AGCAG	.	.	DB
chr1	31906882	rs11587589	A	G	.	.	DB
chr1	32092525	rs2271933	A	G	.	.	DB
chr1	32119431	rs3817398	T	C	.	.	DB
chr1	32134491	rs2271929	C	G,A,T	.	.	DB
chr1	32136168	rs2292990	G	C,T	.	.	DB
chr1	32145009	rs4949461	C	T	.	.	DB
chr1	32148571	rs10737358	A	G	.	.	DB
chr1	32156869	rs10798884	A	T	.	.	DB
chr1	32158374	rs3818788	T	C	.	.	DB
chr1	32164206	rs2228550	T	G,A	.	.	DB
chr1	32165495	rs2228552	G	T,A	.	.	DB
chr1	32193647	rs1127100	T	C	.	.	DB
chr1	32266026	rs552124	A	G	.	.	DB
chr1	32280610	rs6664445	T	C	.	.	DB
chr1	32658062	rs79952364	G	GGT,GT	.	.	DB
chr1	33065947	rs704886	G	C	.	.	DB
chr1	33133968	rs2762904	T	C	.	.	DB
chr1	33134774	rs359955	A	C,T	.	.	DB
chr1	33134989	rs359956	A	G	.	.	DB
chr1	33138516	rs607202	A	C	.	.	DB
chr1	33139043	rs201749130	C	T,CT,CTT	.	.	DB
chr1	33139044	rs11373803	T	TC	.	.	DB
chr1	33160878	rs360042	C	T	.	.	DB
chr1	33161212	rs360041	T	C	.	.	DB
chr1	33318634	rs785274	G	A	.	.	DB
chr1	33330432	rs1284368	A	G	.	.	DB
chr1	33475791	rs6884	A	G	.	.	DB
chr1	33560338	rs804428	A	G	.	.	DB
chr1	33646950	rs622407	A	G	.	.	DB
chr1	33742228	rs4475712	T	C	.	.	DB
chr1	33760743	rs4641276	T	C	.	.	DB
chr1	33832865	rs6425816	A	G	.	.	DB
chr1	33957152	rs4403594	T	G	.	.	DB
chr1	33960062	rs9943259	A	G	.	.	DB
chr1	34071434	rs1874044	C	T	.	.	DB
chr1	34071525	rs1874045	C	T	.	.	DB
chr1	34189917	rs519370	C	T	.	.	DB
chr1	34189957	rs11346874	AG	A	.	.	DB
chr1	34270498	rs10737374	G	A	.	.	DB
chr1	34285342	rs17342512	G	A	.	.	DB
chr1	34285381	rs11578857	C	T	.	.	DB
chr1	34286189	rs3843294	A	AC,C,ACAAAAAAAAAC,AAC,AAAC,AAAAC	.	.	DB
chr1	34329897	rs911218	T	C,A	.	.	DB
chr1	34330067	rs10379	A	C	.	.	DB
chr1	35184033	rs693582	C	T	.	.	DB
chr1	35259961	rs1764390	A	G	.	.	DB
chr1	35561510	rs2101973	G	A	.	.	DB
chr1	35562965	rs2971408	G	A	.	.	DB
chr1	35563206	rs6658571	C	G	.	.	DB
chr1	35925861	rs2819002	C	A,G,CA	.	.	DB
chr1	36205166	rs577483	A	G	.	.	DB
chr1	36213712	rs516992	G	T	.	.	DB
chr1	36216835	rs767588833	CG	TG,C	.	.	DB
chr1	36316418	rs11403763	C	CA,CAA,CAAA,A,CAAAA	.	.	DB
chr1	36316571	rs4652895	A	C,T	.	.	DB
chr1	36553673	rs399393	A	G	.	.	DB
chr1	36563158	rs3738360	C	A,G	.	.	DB
chr1	36565617	rs274754	G	A	.	.	DB
chr1	36602943	rs2231318	C	T	.	.	DB
chr1	36642420	rs475591	T	C	.	.	DB
chr1	36752433	rs6425977	C	T	.	.	DB
chr1	36762396	rs1566589	C	T	.	.	DB
chr1	36773819	rs11263871	C	G	.	.	DB
chr1	36788356	rs7536394	A	G	.	.	DB
chr1	36887702	rs2236565	C	T	.	.	DB
chr1	36927733	rs7065	G	A	.	.	DB
chr1	36937059	rs3917981	A	G	.	.	DB
chr1	37959450	rs215210	T	C,A	.	.	DB
chr1	38006359	rs2174769	A	G	.	.	DB
chr1	38046920	rs2360010	G	T	.	.	DB
chr1	38049552	rs6426024	C	G,A	.	.	DB
chr1	38148765	rs684260	A	G	.	.	DB
chr1	38327982	rs3843	G	T	.	.	DB
chr1	38338795	rs11488569	A	G	.	.	DB
chr1	38345896	rs2306427	A	C	.	.	DB
chr1	38423853	rs9293	G	C	.	.	DB
chr1	38425895	rs28675056	T	C	.	.	DB
chr1	38442547	rs10890216	G	A,C	.	.	DB
chr1	38450367	rs6680796	A	G	.	.	DB
chr1	38464639	rs4570384	C	G	.	.	DB
chr1	39717566	rs2490948	T	C	.	.	DB
chr1	39748921	rs2275188	G	A	.	.	DB
chr1	39763242	rs2275187	G	A	.	.	DB
chr1	39766055	rs2275186	C	T	.	.	DB
chr1	39806610	rs3116396	C	T	.	.	DB
chr1	39812620	rs2490944	G	T	.	.	DB
chr1	39812822	rs2761764	C	A,T	.	.	DB
chr1	39914363	rs668556	G	C	.	.	DB
chr1	39927507	rs783820	G	A	.	.	DB
chr1	39929240	rs7554206	T	C	.	.	DB
chr1	39957913	rs4660269	A	G,T	.	.	DB
chr1	39977575	rs6526	C	T	.	.	DB
chr1	40098328	rs784625	T	C	.	.	DB
chr1	40149642	rs784634	G	T	.	.	DB
chr1	40149870	rs113763288	C	G	.	.	DB
chr1	40319587	rs2294814	A	C	.	.	DB
chr1	40363054	rs3134614	G	C	.	.	DB
chr1	40367592	rs804719	A	G	.	.	DB
chr1	40533266	rs11207440	T	G	.	.	DB
chr1	40533287	rs6665926	T	G	.	.	DB
chr1	40533315	rs6665933	T	G	.	.	DB
chr1	40533320	rs6665936	T	G	.	.	DB
chr1	40533326	rs6665937	T	G	.	.	DB
chr1	40533347	rs6665944	T	G	.	.	DB
chr1	40536074	rs58190778	C	CT	.	.	DB
chr1	40737516	rs6677717	T	G	.	.	DB
chr1	40879808	rs209605	G	T,C,A	.	.	DB
chr1	40881041	rs209606	C	G,A	.	.	DB
chr1	41101572	rs2253835	A	G	.	.	DB
chr1	41107360	rs491619	T	C	.	.	DB
chr1	41204569	rs1057925	C	T	.	.	DB
chr1	41229180	rs4660455	G	A	.	.	DB
chr1	41284366	rs2361660	G	C	.	.	DB
chr1	41285087	rs4660468	T	C	.	.	DB
chr1	41298652	rs913378	T	C,G	.	.	DB
chr1	41475085	rs12144160	A	G	.	.	DB
chr1	41540853	rs2011981	A	T	.	.	DB
chr1	41540861	rs2011982	T	C	.	.	DB
chr1	41950312	rs2984691	T	C	.	.	DB
chr1	41976328	rs9439043	T	C	.	.	DB
chr1	41978566	rs2991344	T	G	.	.	DB
chr1	41978825	rs2483689	C	G	.	.	DB
chr1	41979156	rs615177	A	G	.	.	DB
chr1	42046812	rs2810565	C	T	.	.	DB
chr1	42048745	rs2810566	T	C,A	.	.	DB
chr1	42049032	rs2984694	G	A	.	.	DB
chr1	42049140	rs2475842	C	G	.	.	DB
chr1	42629040	rs2232224	A	G	.	.	DB
chr1	42693597	rs343376	A	G	.	.	DB
chr1	42880516	rs1055055	T	C	.	.	DB
chr1	42898843	rs1034268	A	G,T	.	.	DB
chr1	43124859	rs3738494	C	T	.	.	DB
chr1	43212431	rs4660662	A	G	.	.	DB
chr1	43213499	rs3738499	C	T	.	.	DB
chr1	43228189	rs2816593	T	A	.	.	DB
chr1	43300663	rs4660672	T	C	.	.	DB
chr1	43393245	rs11282849	G	GGGTGAGAAAT,GGTGAGAAAT,C	.	.	DB
chr1	43418026	rs2297972	C	T	.	.	DB
chr1	43652369	rs6413971	T	C	.	.	DB
chr1	43663376	rs513009	A	G	.	.	DB
chr1	43672636	rs11210812	T	G,A	.	.	DB
chr1	43675467	rs2453412	G	A	.	.	DB
chr1	43699935	rs2477561	C	T	.	.	DB
chr1	43700140	rs2483688	A	G	.	.	DB
chr1	43771016	rs3831248	TA	T	.	.	DB
chr1	43777852	rs1999595	C	T	.	.	DB
chr1	43779564	rs3120276	T	C	.	.	DB
chr1	43782846	rs1198982	G	A	.	.	DB
chr1	43826312	rs710251	C	A	.	.	DB
chr1	43916642	rs6954	T	C	.	.	DB
chr1	43919413	rs6692611	A	G	.	.	DB
chr1	44071221	rs631248	G	A	.	.	DB
chr1	44079411	rs603542	T	C	.	.	DB
chr1	44083110	rs571862	C	T	.	.	DB
chr1	44083507	rs641365	T	C	.	.	DB
chr1	44083519	rs641351	G	A	.	.	DB
chr1	44084739	rs1143701	C	T	.	.	DB
chr1	44086080	rs568639	T	C,G	.	.	DB
chr1	44086831	rs1143702	C	T	.	.	DB
chr1	44137257	rs586339	C	A	.	.	DB
chr1	44386615	rs3120803	A	G	.	.	DB
chr1	44395786	rs2108202	C	T	.	.	DB
chr1	44401384	rs2242637	A	G	.	.	DB
chr1	44415415	rs2240447	C	T	.	.	DB
chr1	44426025	rs2301993	G	A,T	.	.	DB
chr1	44426948	rs2906596	G	A	.	.	DB
chr1	44432500	rs4660759	C	G	.	.	DB
chr1	44442521	rs749662178	AAAATG	CAAATG,A	.	.	DB
chr1	44457305	rs12403036	G	A	.	.	DB
chr1	44457739	rs11376967	T	TC,TG	.	.	DB
chr1	44595113	rs2429051	G	C,A	.	.	DB
chr1	44679556	rs803369	A	G	.	.	DB
chr1	44788398	rs161721	A	T	.	.	DB
chr1	45362992	rs263978	T	C	.	.	DB
chr1	45473316	rs4660830	C	T,G	.	.	DB
chr1	45474157	rs2298006	G	A	.	.	DB
chr1	45486272	rs998418	T	C,A	.	.	DB
chr1	45504720	rs7551698	G	C	.	.	DB
chr1	45796269	rs3219493	G	C	.	.	DB
chr1	45798555	rs3219487	T	C	.	.	DB
chr1	45805566	rs3219468	G	C,A	.	.	DB
chr1	45981512	rs2356559	T	C	.	.	DB
chr1	46073489	rs2230657	G	A	.	.	DB
chr1	46078854	rs2230658	A	G	.	.	DB
chr1	46078884	rs2230659	C	T	.	.	DB
chr1	46080947	rs1972410	A	C,T	.	.	DB
chr1	46081960	rs2253862	C	T	.	.	DB
chr1	46086077	rs3014246	C	T	.	.	DB
chr1	46086913	rs3014245	C	T	.	.	DB
chr1	46087577	rs3014242	G	A	.	.	DB
chr1	46087879	rs3014241	A	G,ATAG	.	.	DB
chr1	46089225	rs3014240	C	G	.	.	DB
chr1	46124663	rs6671802	A	G	.	.	DB
chr1	46379518	rs4256763	A	G	.	.	DB
chr1	46476587	rs11211247	T	G	.	.	DB
chr1	46496709	rs925524	A	G	.	.	DB
chr1	46498375	rs1622208	A	G	.	.	DB
chr1	46521517	rs785468	G	A	.	.	DB
chr1	46521559	rs785467	A	T	.	.	DB
chr1	46655158	rs6659553	T	C	.	.	DB
chr1	46827214	rs324414	A	C	.	.	DB
chr1	46871986	rs324419	T	C	.	.	DB
chr1	47013180	rs10890404	A	G	.	.	DB
chr1	47013364	rs1258041	T	C	.	.	DB
chr1	47014821	rs372272313	A	AAAAAG,AAAAG,AAAAAAG,AAAAAAAG,AAAG	.	.	DB
chr1	47059934	rs1258021	T	C	.	.	DB
chr1	47078637	rs4660947	T	C	.	.	DB
chr1	47080679	rs6671527	G	A,C	.	.	DB
chr1	47108828	rs736188	T	C	.	.	DB
chr1	47133811	rs11211337	T	C	.	.	DB
chr1	47395973	rs1126743	G	A	.	.	DB
chr1	47398743	rs3890011	G	C	.	.	DB
chr1	47400059	rs9333012	A	G	.	.	DB
chr1	47402487	rs775254581	TTGTGTGTG	TTGTGTG,TTGTG,TTG,T,TTGTGTGTGTG,TTGTGTGTGTGTG	.	.	DB
chr1	47571943	rs554201416	CTTTT	CT,CTTT,CTTTTT,CTT,C,CTTTTTT	.	.	DB
chr1	47607851	rs2056899	A	T	.	.	DB
chr1	47685455	rs927462	T	C,A	.	.	DB
chr1	47767914	rs3125630	G	A	.	.	DB
chr1	47842431	rs3125648	G	A	.	.	DB
chr1	47904668	rs3046924	T	TCCGCAC,TCCGCACCCGCAC,C	.	.	DB
chr1	47904909	rs2405913	G	C	.	.	DB
chr1	48697733	rs212991	T	G	.	.	DB
chr1	49113319	rs319953	T	C	.	.	DB
chr1	49224584	rs1128934	G	T	.	.	DB
chr1	50661411	rs2480683	C	T	.	.	DB
chr1	50666515	rs2494876	C	T	.	.	DB
chr1	50884778	rs2746610	G	A	.	.	DB
chr1	50956212	rs149582773	C	CAAATACAGTGG,CAAATATAGTGG	.	.	DB
chr1	50957509	rs1149790	A	T	.	.	DB
chr1	51873951	rs1065754	G	A	.	.	DB
chr1	52266242	rs8375	G	A	.	.	DB
chr1	52290984	rs11205896	T	G,C	.	.	DB
chr1	52293570	rs765671575	G	A,GAAA	.	.	DB
chr1	52306063	rs35723519	ATCT	A	.	.	DB
chr1	52402956	rs10888742	G	A	.	.	DB
chr1	53072454	rs1970951	T	C,G	.	.	DB
chr1	53250650	rs6588443	G	A	.	.	DB
chr1	53320274	rs480299	G	T	.	.	DB
chr1	53537266	rs1769316	G	A	.	.	DB
chr1	53544439	rs1288388	G	A,T	.	.	DB
chr1	53544597	rs1288389	T	C	.	.	DB
chr1	53553702	rs1288400	A	G	.	.	DB
chr1	53553754	rs1288401	T	C	.	.	DB
chr1	53555783	rs1288403	A	C	.	.	DB
chr1	53558270	rs1288406	A	G	.	.	DB
chr1	53684525	rs436887	C	G,T,CAGTTTTATGTTGGGGGTTGGGG	.	.	DB
chr1	53974987	rs10749691	G	T	.	.	DB
chr1	54344282	rs2272928	C	A	.	.	DB
chr1	54375570	rs2235544	C	A	.	.	DB
chr1	54605319	rs36013100	G	GC,GT,GGC,GGT,GGTT	.	.	DB
chr1	54606804	rs3766465	C	T	.	.	DB
chr1	54607051	rs671103	A	G	.	.	DB
chr1	54607157	rs671539	G	A,T	.	.	DB
chr1	54637167	rs625643	T	C	.	.	DB
chr1	54681920	rs13571	G	C,T	.	.	DB
chr1	54686374	rs612711	T	C	.	.	DB
chr1	55069986	rs746503	T	C	.	.	DB
chr1	55085499	rs11206396	T	C	.	.	DB
chr1	55118566	rs1655520	C	G,A	.	.	DB
chr1	55119289	rs9332417	G	C	.	.	DB
chr1	55119546	rs1655518	A	G	.	.	DB
chr1	55139741	rs570218	A	G	.	.	DB
chr1	55167773	rs646356	T	A	.	.	DB
chr1	55182300	rs1147990	T	A	.	.	DB
chr1	55251689	rs586462	T	C	.	.	DB
chr1	55266845	rs1147984	C	T	.	.	DB
chr1	55273580	rs9782980	G	T,A	.	.	DB
chr1	55277430	rs10788986	T	A	.	.	DB
chr1	55277599	rs600499	T	C	.	.	DB
chr1	55319902	rs718265	A	G	.	.	DB
chr1	55330966	rs611057	T	C	.	.	DB
chr1	55446697	rs2253465	G	A,T	.	.	DB
chr1	55457710	rs2500326	G	A	.	.	DB
chr1	55457815	rs2495513	C	T	.	.	DB
chr1	55505732	rs2495482	A	G	.	.	DB
chr1	55523033	rs509504	A	G	.	.	DB
chr1	55524197	rs540796	A	G	.	.	DB
chr1	55524237	rs562556	G	A	.	.	DB
chr1	55529187	rs505151	G	A	.	.	DB
chr1	55541174	rs487230	A	G	.	.	DB
chr1	55555285	rs548852	G	A	.	.	DB
chr1	55562125	rs580485	G	T	.	.	DB
chr1	55567410	rs615652	A	G	.	.	DB
chr1	55572867	rs594226	G	A	.	.	DB
chr1	55638075	rs1165222	G	A	.	.	DB
chr1	55643837	rs11350615	TA	T	.	.	DB
chr1	57185818	rs857141	A	G	.	.	DB
chr1	57219631	rs11404547	G	GA,GAA,A	.	.	DB
chr1	57221553	rs1774808	G	T	.	.	DB
chr1	57221554	rs1738401	A	G	.	.	DB
chr1	57224460	rs857103	G	C	.	.	DB
chr1	57395251	rs605648	T	C,G	.	.	DB
chr1	57422484	rs1013579	C	T	.	.	DB
chr1	59004979	rs902925	C	T	.	.	DB
chr1	59131311	rs232790	G	T	.	.	DB
chr1	59134607	rs57822474	C	CAG,CA,CAAG,CG	.	.	DB
chr1	59139223	rs2064370	C	G	.	.	DB
chr1	59142713	rs579110	T	C	.	.	DB
chr1	59147420	rs11207292	G	A	.	.	DB
chr1	59147926	rs12139511	T	C	.	.	DB
chr1	59150941	rs2206764	G	A	.	.	DB
chr1	59158632	rs12097333	T	C	.	.	DB
chr1	60280749	rs113730234	GT	G	.	.	DB
chr1	60280750	rs4140537	T	G	.	.	DB
chr1	60505578	rs680390	A	G	.	.	DB
chr1	62231924	rs141761262	T	TTGA,TTGG	.	.	DB
chr1	62232031	rs1286835	C	T	.	.	DB
chr1	62330080	rs2799627	T	G,C	.	.	DB
chr1	62350123	rs773213246	GTTTTTTT	GTT,GT,G,GTTT,GTTTT,GTTTTT	.	.	DB
chr1	62365217	rs1412622	C	T	.	.	DB
chr1	62380270	rs1134766	C	T	.	.	DB
chr1	62380298	rs1056513	G	A	.	.	DB
chr1	62393394	rs2251182	A	G	.	.	DB
chr1	62516683	rs2498982	G	C	.	.	DB
chr1	62579823	rs1475563	G	A	.	.	DB
chr1	62587014	rs71582664	T	TA,TAA,TAAA,TAAAA,TTAAA,TTAA	.	.	DB
chr1	62644118	rs2481703	A	G	.	.	DB
chr1	62672546	rs2457829	G	A	.	.	DB
chr1	62673037	rs7542665	T	C	.	.	DB
chr1	62673225	rs7533274	G	A	.	.	DB
chr1	62675892	rs2481694	A	G	.	.	DB
chr1	62713224	rs2941679	C	G	.	.	DB
chr1	62728784	rs2666472	A	G,C	.	.	DB
chr1	62728838	rs2258470	T	C,A	.	.	DB
chr1	62728861	rs2260581	T	C	.	.	DB
chr1	62728918	rs2262110	G	A	.	.	DB
chr1	62729015	rs2262106	G	A	.	.	DB
chr1	62738904	rs7516290	T	C	.	.	DB
chr1	62740446	rs2666506	T	C	.	.	DB
chr1	62740449	rs2666507	T	C	.	.	DB
chr1	62939634	rs1168007	C	T	.	.	DB
chr1	62945418	rs1183260	A	G	.	.	DB
chr1	63001120	rs1168018	A	C	.	.	DB
chr1	63027411	rs5774610	AG	A	.	.	DB
chr1	63881552	rs4630153	C	T	.	.	DB
chr1	63975830	rs6588047	T	C	.	.	DB
chr1	64015217	rs217485	G	A	.	.	DB
chr1	64515379	rs1772626	C	T	.	.	DB
chr1	64608329	rs2762833	G	T	.	.	DB
chr1	64726414	rs705542	A	C	.	.	DB
chr1	65016349	rs2164571	A	T	.	.	DB
chr1	65045602	rs747932215	TAA	TA,T	.	.	DB
chr1	65068638	rs6665437	T	C	.	.	DB
chr1	65099978	rs2118102	G	A	.	.	DB
chr1	65113568	rs6588100	T	C,G	.	.	DB
chr1	65860687	rs4582839	A	C	.	.	DB
chr1	66036501	rs2186248	G	T	.	.	DB
chr1	66058513	rs1137101	A	G	.	.	DB
chr1	66096106	rs10889571	G	A	.	.	DB
chr1	66829262	rs783039	A	G	.	.	DB
chr1	67145322	rs10889644	C	A	.	.	DB
chr1	67266756	rs549148	T	A	.	.	DB
chr1	67390416	rs3008858	G	C	.	.	DB
chr1	67390468	rs1886686	C	G	.	.	DB
chr1	67425311	rs2985794	T	G,A	.	.	DB
chr1	67512903	rs1024229	G	T	.	.	DB
chr1	67512920	rs1024230	A	C	.	.	DB
chr1	67558739	rs6588237	C	T	.	.	DB
chr1	67560897	rs10889653	A	G	.	.	DB
chr1	67560956	rs11208997	C	T	.	.	DB
chr1	67577367	rs6588240	A	T	.	.	DB
chr1	67579386	rs2144656	A	G	.	.	DB
chr1	67633812	rs1884444	G	T	.	.	DB
chr1	67685387	rs7530511	T	C	.	.	DB
chr1	67795319	rs1495963	T	C	.	.	DB
chr1	67852335	rs2228420	G	A	.	.	DB
chr1	67861520	rs2229546	C	A,G,T	.	.	DB
chr1	67890526	rs6702742	A	G	.	.	DB
chr1	68173264	rs748743389	CG	TG,C	.	.	DB
chr1	68905358	rs1925955	G	C,T	.	.	DB
chr1	68947318	rs74704835	C	CA,CCA,A	.	.	DB
chr1	70034370	rs11280966	C	CCAGCCGCGTG,CCAGCCGTGTG,CCAGCCGCGTA,CCAGCTGCGTG	.	.	DB
chr1	71331498	rs1409986	A	G	.	.	DB
chr1	71419499	rs571705	C	T	.	.	DB
chr1	72058552	rs1413368	G	A	.	.	DB
chr1	74575182	rs1340472	C	T	.	.	DB
chr1	74819077	rs6424586	T	G	.	.	DB
chr1	74937749	rs3765674	A	G	.	.	DB
chr1	74941210	rs648614	C	T	.	.	DB
chr1	74941293	rs649058	G	A	.	.	DB
chr1	75036783	rs9326115	T	C	.	.	DB
chr1	75036812	rs9326116	C	T	.	.	DB
chr1	75172756	rs780363933	TAAAAAA	TAAAAA,TAAAAAAA,TAAAA,TAAA,TAA,T	.	.	DB
chr1	75190452	rs1051122	C	T	.	.	DB
chr1	75199152	rs277373	C	T	.	.	DB
chr1	75614380	rs558254124	CTT	C,CT,CTTT,CTTTT	.	.	DB
chr1	75681511	rs595009	T	C	.	.	DB
chr1	75716925	rs588098	C	T	.	.	DB
chr1	76143505	rs1746748	T	C	.	.	DB
chr1	76234886	rs1146593	A	G	.	.	DB
chr1	76252011	rs1146634	G	A	.	.	DB
chr1	76257892	rs12703	A	T	.	.	DB
chr1	76344011	rs1493367	C	A	.	.	DB
chr1	76344711	rs5745449	A	T,G	.	.	DB
chr1	76346920	rs5745466	C	CAT	.	.	DB
chr1	76378361	rs534222707	T	A,TA	.	.	DB
chr1	77627096	rs839825	G	A	.	.	DB
chr1	77634948	rs1779199	G	A	.	.	DB
chr1	77763542	rs1167206	G	A	.	.	DB
chr1	78024284	rs6675743	T	C	.	.	DB
chr1	78024345	rs77198824	C	CTAT,CCAT,G,CTATTAT	.	.	DB
chr1	78033981	rs145860524	AAAATG	A	.	.	DB
chr1	78383467	rs1749913	G	A	.	.	DB
chr1	78399207	rs4483454	C	G	.	.	DB
chr1	78430689	rs199580605	A	AG,G	.	.	DB
chr1	79094593	rs273257	A	G	.	.	DB
chr1	79383300	rs5775467	CA	C	.	.	DB
chr1	79392756	rs12754818	C	A	.	.	DB
chr1	79403751	rs985277	T	G,A,C	.	.	DB
chr1	82421596	rs11163397	C	T	.	.	DB
chr1	84640691	rs582201	T	G	.	.	DB
chr1	84810815	rs315527	A	G	.	.	DB
chr1	84853957	rs665074	A	T	.	.	DB
chr1	84876711	rs199974554	C	CA,A	.	.	DB
chr1	84944989	rs2292191	A	G	.	.	DB
chr1	84946745	rs7413066	C	T	.	.	DB
chr1	85113203	rs2994949	T	C	.	.	DB
chr1	85113229	rs1057746	A	G,C	.	.	DB
chr1	85128262	rs2911563	A	G	.	.	DB
chr1	85331808	rs146269415	G	GAGA,A,GAAA	.	.	DB
chr1	85488030	rs2028304	G	A	.	.	DB
chr1	85551468	rs111823967	A	ATCAGTTTTTCT,ATCAATTTTTCT,ATCAGCTTTTCT	.	.	DB
chr1	85559118	rs11304107	CT	C,TT	.	.	DB
chr1	85559452	rs709762	A	G,C	.	.	DB
chr1	85573705	rs755271462	AT	ACT,ACTT,CT,A	.	.	DB
chr1	85589939	rs11356964	GT	G	.	.	DB
chr1	85595645	rs1020770	C	T	.	.	DB
chr1	85598527	rs869169207	TC	T,TCC	.	.	DB
chr1	85624549	rs709786	C	T	.	.	DB
chr1	85624864	rs817412	G	A	.	.	DB
chr1	85647713	rs817444	T	C	.	.	DB
chr1	85648620	rs817443	C	T	.	.	DB
chr1	85648905	rs11161539	T	C	.	.	DB
chr1	85787114	rs233116	A	T,C	.	.	DB
chr1	86167957	rs1764298	C	T	.	.	DB
chr1	86202016	rs1481200	C	T	.	.	DB
chr1	86210546	rs7547023	G	A	.	.	DB
chr1	86249911	rs313725	A	G	.	.	DB
chr1	86375654	rs1502657	C	G	.	.	DB
chr1	86487981	rs516213	G	A	.	.	DB
chr1	86487992	rs5775882	A	AACAG,AACTG	.	.	DB
chr1	86554821	rs12405791	G	A,GA	.	.	DB
chr1	86590915	rs2174767	G	A	.	.	DB
chr1	86591837	rs11161747	G	A,T	.	.	DB
chr1	86621992	rs1999747	C	A,T	.	.	DB
chr1	86818572	rs272496	T	C	.	.	DB
chr1	86820267	rs1182098	C	T	.	.	DB
chr1	86838158	rs421105	C	T	.	.	DB
chr1	86891005	rs1158506	C	A	.	.	DB
chr1	86939130	rs2145412	C	T,A	.	.	DB
chr1	86939390	rs2180762	G	A	.	.	DB
chr1	86952324	rs2734705	A	G	.	.	DB
chr1	86959173	rs2791494	T	C	.	.	DB
chr1	87036746	rs772599	C	A	.	.	DB
chr1	87045896	rs4001061	TCCTACA	T	.	.	DB
chr1	87549858	rs2798675	A	G	.	.	DB
chr1	87563668	rs1199677	G	A	.	.	DB
chr1	87570398	rs1621247	G	A	.	.	DB
chr1	87598117	rs6686259	T	G	.	.	DB
chr1	87599697	rs6576865	G	A	.	.	DB
chr1	89225976	rs430600	T	C	.	.	DB
chr1	89236029	rs7541301	T	A,TA	.	.	DB
chr1	89271574	rs786906	T	C	.	.	DB
chr1	89322982	rs2794318	G	A	.	.	DB
chr1	89478854	rs4656076	C	G,T	.	.	DB
chr1	89479758	rs3795543	T	C	.	.	DB
chr1	89520574	rs10922554	C	A	.	.	DB
chr1	89522646	rs1048425	G	C	.	.	DB
chr1	89574026	rs1329119	G	A,T	.	.	DB
chr1	89579941	rs2230338	T	C	.	.	DB
chr1	89582690	rs1803632	G	C	.	.	DB
chr1	89615979	rs586609	C	T	.	.	DB
chr1	89637578	rs676913	G	A	.	.	DB
chr1	89845926	rs758657467	GTT	GT,G,GTTT,GTTTT	.	.	DB
chr1	89847372	rs4658359	G	T	.	.	DB
chr1	89847411	rs4658360	C	T	.	.	DB
chr1	89847444	rs4658146	A	G,ATGCGGCCTGTGAGAGGACG	.	.	DB
chr1	89849201	rs928652	C	G	.	.	DB
chr1	89849350	rs928653	G	A	.	.	DB
chr1	89849742	rs959460	A	T	.	.	DB
chr1	90171835	rs6657969	C	T	.	.	DB
chr1	90178743	rs474536	A	G	.	.	DB
chr1	90486412	rs2816881	T	G	.	.	DB
chr1	90493026	rs773830157	GGAA	AGAA,G	.	.	DB
chr1	91728053	rs585898	G	A,T	.	.	DB
chr1	91739414	rs281963	G	A	.	.	DB
chr1	91781413	rs281992	T	G,A	.	.	DB
chr1	91841301	rs282036	T	C	.	.	DB
chr1	91851253	rs282026	T	C	.	.	DB
chr1	91859795	rs282009	T	C	.	.	DB
chr1	91980447	rs483532	A	G	.	.	DB
chr1	91989572	rs488126	T	G	.	.	DB
chr1	92108899	rs2493202	C	T	.	.	DB
chr1	92148227	rs902	C	G	.	.	DB
chr1	92174260	rs284878	A	G	.	.	DB
chr1	92262874	rs2810904	T	C	.	.	DB
chr1	92428495	rs10783071	C	A	.	.	DB
chr1	92446398	rs2303967	T	A	.	.	DB
chr1	92457843	rs10747493	C	T	.	.	DB
chr1	92568263	rs527412	A	G,T	.	.	DB
chr1	92646021	rs1483022	G	A	.	.	DB
chr1	92647223	rs560389	A	G	.	.	DB
chr1	92647532	rs565156	C	A	.	.	DB
chr1	92711067	rs3131827	A	T	.	.	DB
chr1	92712598	rs35752451	GAA	G,AAA	.	.	DB
chr1	92735359	rs1487540	T	C	.	.	DB
chr1	92765848	rs1542685	A	T	.	.	DB
chr1	92944314	rs200902533	CAGAGAG	CAGAG,CAGAGAGAG,CAGAGAGAGAGAG,CAGAGAGAGAGAGAG,CAGAGAGAGAG,C	.	.	DB
chr1	92946479	rs11164605	G	A	.	.	DB
chr1	92979354	rs6603979	A	G	.	.	DB
chr1	93089823	rs7514716	T	C	.	.	DB
chr1	93160902	rs2391199	T	C	.	.	DB
chr1	93163385	rs7418336	A	G	.	.	DB
chr1	93306317	rs10874744	G	A	.	.	DB
chr1	93580581	rs2815427	G	C	.	.	DB
chr1	93580992	rs566843	C	T	.	.	DB
chr1	93581024	rs2295423	T	C	.	.	DB
chr1	93602194	rs2281524	C	T	.	.	DB
chr1	93620393	rs1060622	G	A	.	.	DB
chr1	93646207	rs2297707	T	C	.	.	DB
chr1	93649732	rs6682670	A	G	.	.	DB
chr1	93659350	rs2815411	A	T	.	.	DB
chr1	93672723	rs2815413	A	C	.	.	DB
chr1	93676314	rs555161	A	G	.	.	DB
chr1	93711782	rs3754186	T	A	.	.	DB
chr1	93998640	rs34814765	AT	A	.	.	DB
chr1	94312482	rs5776191	T	TC	.	.	DB
chr1	94343233	rs3789457	T	C	.	.	DB
chr1	94471075	rs1762114	A	G	.	.	DB
chr1	94487354	rs472908	G	A	.	.	DB
chr1	94511533	rs3789398	G	A	.	.	DB
chr1	94544135	rs564661476	A	AC,ACC,AT	.	.	DB
chr1	94576968	rs2297634	T	C,A	.	.	DB
chr1	94578548	rs4847281	T	C,G	.	.	DB
chr1	94639447	rs1999272	C	T	.	.	DB
chr1	94667430	rs5776210	G	GA,GAA	.	.	DB
chr1	94668046	rs1541099	C	T	.	.	DB
chr1	94980671	rs3118109	C	G	.	.	DB
chr1	95001600	rs698946	A	C	.	.	DB
chr1	95286658	rs6676991	C	A	.	.	DB
chr1	95290003	rs6687749	C	T	.	.	DB
chr1	95291366	rs10874894	A	G	.	.	DB
chr1	95330372	rs859098	G	A	.	.	DB
chr1	95358096	rs859063	A	G	.	.	DB
chr1	95367649	rs859058	T	C	.	.	DB
chr1	95709821	rs259358	T	C	.	.	DB
chr1	95709939	rs2296308	T	G,A	.	.	DB
chr1	97189091	rs3762411	G	A	.	.	DB
chr1	97278804	rs273886	G	A	.	.	DB
chr1	97981242	rs2811178	T	C	.	.	DB
chr1	98348885	rs1801265	G	A	.	.	DB
chr1	98349390	rs769013092	CA	CAA,CAAA,C,CAAAA,CAAAAA	.	.	DB
chr1	99127392	rs9728148	T	C	.	.	DB
chr1	99150635	rs9433747	G	A,T	.	.	DB
chr1	99225627	rs2019213	G	A	.	.	DB
chr1	99387628	rs79819201	T	TA,TAA,TTA,TTTAGA	.	.	DB
chr1	100152443	rs1338576	T	C	.	.	DB
chr1	100336361	rs2230306	C	T	.	.	DB
chr1	100340225	rs634880	G	A,GAAAATAGTGACAGTTTTAATCTCTTTGTAGATATTTGCATTTAAGGTATCA,GTCTTTTCTTTCTTTTAGAAAATAGTGACAGTTTTAATCTCTTTGTAGATATTTGCATTTAAGGTATCA	.	.	DB
chr1	100346741	rs3736296	T	C	.	.	DB
chr1	100353675	rs555929	G	A	.	.	DB
chr1	100357141	rs2035961	T	A	.	.	DB
chr1	100358200	rs594249	G	A	.	.	DB
chr1	100366446	rs566491838	GTTT	G,GT,GTTTT,GTT,TTTT,GTTTTT	.	.	DB
chr1	100598866	rs472498	G	A	.	.	DB
chr1	100598867	rs687513	C	T	.	.	DB
chr1	100672060	rs12021720	T	C	.	.	DB
chr1	100750733	rs758114070	AGTTTTGTTTTGTTTT	AGTTTTGTTTT,A,AGTTTTGTTTTGTTTTGTTTT,TGTTTTGTTTTGTTTT,AGTTTT,GGTTTTGTTTTGTTTT	.	.	DB
chr1	100818464	rs594529	T	C	.	.	DB
chr1	101194965	rs796815833	GTT	GTTT,GTTTT,GT,GTTTTT,TTT,G	.	.	DB
chr1	101203827	rs3176879	G	A	.	.	DB
chr1	102271774	rs4907955	G	A,C	.	.	DB
chr1	103352451	rs2229783	A	G	.	.	DB
chr1	103354138	rs1676486	A	G	.	.	DB
chr1	103354428	rs1763347	A	G	.	.	DB
chr1	103379918	rs3753841	G	A	.	.	DB
chr1	103380379	rs796778189	TAA	TAAA,TAAAA,TA,TAAAAAA,TAAAAA,T	.	.	DB
chr1	103444679	rs11164649	T	G	.	.	DB
chr1	103461508	rs2622867	T	A	.	.	DB
chr1	103471456	rs763506645	CCATCATCAT	CCAT,CCATCAT,CCATCATCATCAT,C,CCATCATCATCATCAT,CCATCATCATCATCATCATCATCATCAT	.	.	DB
chr1	103496620	rs7523441	G	T	.	.	DB
chr1	103496805	rs570169691	GAA	G,GA,GAAA,GAAAAA,GAAAAAA,GAAAA	.	.	DB
chr1	103548319	rs11164662	C	G	.	.	DB
chr1	104076462	rs6697444	C	T	.	.	DB
chr1	104076495	rs6702220	A	G	.	.	DB
chr1	104260621	rs142944877	T	C	.	.	DB
chr1	107979396	rs480392	A	C	.	.	DB
chr1	108292260	rs6672483	A	G	.	.	DB
chr1	108307727	rs7528153	T	A	.	.	DB
chr1	108313258	rs6583048	C	T	.	.	DB
chr1	108724518	rs490680	A	G	.	.	DB
chr1	108724693	rs491785	G	A	.	.	DB
chr1	108994925	rs115514944	A	G	.	.	DB
chr1	108994952	rs145700606	G	T	.	.	DB
chr1	109170746	rs2133198	C	T	.	.	DB
chr1	109255513	rs3006864	G	T	.	.	DB
chr1	109260357	rs4970804	G	A	.	.	DB
chr1	109265029	rs4423040	G	T,A	.	.	DB
chr1	109268573	rs4494160	T	C	.	.	DB
chr1	109289353	rs1124427	C	G	.	.	DB
chr1	109301250	rs1277042	G	C	.	.	DB
chr1	109369797	rs11102506	T	G,A	.	.	DB
chr1	109369915	rs7551421	G	T	.	.	DB
chr1	109377157	rs774124965	TAAA	TA,TAA,TAAAA,TAAAAA,T,AAAA	.	.	DB
chr1	109391486	rs1149142	G	A,T	.	.	DB
chr1	109395105	rs1277207	C	T	.	.	DB
chr1	109486196	rs338466	A	G	.	.	DB
chr1	109529322	rs61696019	T	TAA,TGA,TAAA	.	.	DB
chr1	109545046	rs748795031	CAT	TAT,AAT,C	.	.	DB
chr1	109704618	rs678238	A	G	.	.	DB
chr1	109735298	rs658779	T	C	.	.	DB
chr1	109735416	rs659543	A	C,G	.	.	DB
chr1	109735504	rs659659	T	C	.	.	DB
chr1	109737063	rs2359246	C	T	.	.	DB
chr1	109737090	rs2359245	G	A	.	.	DB
chr1	109737132	rs2359244	T	C	.	.	DB
chr1	109737172	rs2359243	C	T	.	.	DB
chr1	109742452	rs913178	C	T	.	.	DB
chr1	109742485	rs913179	G	A	.	.	DB
chr1	109745618	rs1052878	T	C	.	.	DB
chr1	109771063	rs683182	T	C	.	.	DB
chr1	109778577	rs658092	T	C	.	.	DB
chr1	109792735	rs752770676	ACGCCGC	ACGCCGCCGC,ACGCCGCCGCCGC,A,ACGCCGCCGCCGCCGC	.	.	DB
chr1	109794252	rs454107	T	C	.	.	DB
chr1	109795026	rs413380	T	C	.	.	DB
chr1	109795608	rs437444	T	C	.	.	DB
chr1	109806442	rs1337248	C	A	.	.	DB
chr1	109816176	rs441853	A	C,T	.	.	DB
chr1	109825360	rs643457	C	T	.	.	DB
chr1	109836842	rs646335	C	G,A	.	.	DB
chr1	109838833	rs616899	T	C	.	.	DB
chr1	109838918	rs629001	C	T	.	.	DB
chr1	109839392	rs604349	A	G,T	.	.	DB
chr1	109839433	rs1278285	A	G	.	.	DB
chr1	109884775	rs2228604	T	G	.	.	DB
chr1	109897103	rs11142	A	G	.	.	DB
chr1	109958035	rs1465607	T	C	.	.	DB
chr1	110009434	rs2787015	A	C	.	.	DB
chr1	110009654	rs138525393	AC	A	.	.	DB
chr1	110168888	rs493972	C	G	.	.	DB
chr1	110169957	rs524998	A	G	.	.	DB
chr1	110170896	rs863978	T	C	.	.	DB
chr1	110171705	rs523786	A	C	.	.	DB
chr1	110201580	rs650985	C	T	.	.	DB
chr1	110201699	rs506008	T	C	.	.	DB
chr1	110201809	rs562996	G	T	.	.	DB
chr1	110201812	rs563003	A	G	.	.	DB
chr1	110210780	rs530021	C	G,A	.	.	DB
chr1	110230767	rs10857795	G	A,C	.	.	DB
chr1	110282972	rs1332018	G	T	.	.	DB
chr1	110295772	rs1887547	T	C	.	.	DB
chr1	110300504	rs10776700	A	G,C	.	.	DB
chr1	110301766	rs766294419	AGTGTGTGTGT	AGT,AGTGTGTGTGTGT,AGTGT,AGTGTGT,AGTGTGTGT,A	.	.	DB
chr1	110466338	rs333970	C	A	.	.	DB
chr1	110466709	rs333971	T	C	.	.	DB
chr1	110467745	rs333972	A	G	.	.	DB
chr1	110612925	rs2274568	G	A	.	.	DB
chr1	110882444	rs814771	A	G	.	.	DB
chr1	111060669	rs1281175	T	C	.	.	DB
chr1	111061062	rs1281174	T	C	.	.	DB
chr1	111441829	rs1803259	C	T,A	.	.	DB
chr1	111726213	rs694180	A	G	.	.	DB
chr1	111737183	rs660173	C	T	.	.	DB
chr1	111770423	rs755467	T	G	.	.	DB
chr1	111778241	rs2764544	C	T	.	.	DB
chr1	111778824	rs2251608	T	C,G	.	.	DB
chr1	111783996	rs2494007	A	G	.	.	DB
chr1	111857154	rs2786152	T	C	.	.	DB
chr1	111858444	rs2786156	C	T	.	.	DB
chr1	111858499	rs6661725	A	G	.	.	DB
chr1	111858525	rs371155945	TAAATATAAGAATAAGA	T,TCTGAAATATAAGAATAAGA,TCTGAAGAAATATAAGAATAAGA	.	.	DB
chr1	111861714	rs2786161	T	A	.	.	DB
chr1	111861841	rs2275253	A	G	.	.	DB
chr1	111861974	rs2275254	T	C	.	.	DB
chr1	111862952	rs2256721	T	G	.	.	DB
chr1	111957097	rs7825	C	G	.	.	DB
chr1	111957693	rs2485319	A	G	.	.	DB
chr1	112020222	rs369628930	GCC	GC,G	.	.	DB
chr1	112020224	rs115634476	C	A,CAA	.	.	DB
chr1	112020238	rs2211494	A	C	.	.	DB
chr1	112029193	rs2252739	A	G	.	.	DB
chr1	112029325	rs2800906	A	G	.	.	DB
chr1	112042632	rs2229155	A	G	.	.	DB
chr1	112106444	rs1591712	G	A	.	.	DB
chr1	112240038	rs750757390	CTTTT	CT,CTT,CTTT,CTTTTT,C,CTTTTTT	.	.	DB
chr1	112269872	rs197434	G	A,C	.	.	DB
chr1	112305406	rs751530123	TAAAA	TA,TAA,TAAA,TAAAAA,T,TAAAAAA	.	.	DB
chr1	112991698	rs2256883	T	C	.	.	DB
chr1	112999227	rs1175641	G	A	.	.	DB
chr1	113202417	rs2932536	G	A	.	.	DB
chr1	113234456	rs2932532	G	A	.	.	DB
chr1	113239478	rs2999158	T	C	.	.	DB
chr1	113242488	rs3013431	C	T	.	.	DB
chr1	113255389	rs10857971	C	T	.	.	DB
chr1	113456546	rs1049434	A	T	.	.	DB
chr1	113636924	rs1216802	T	C	.	.	DB
chr1	113657092	rs1216793	A	C	.	.	DB
chr1	113658887	rs1216791	G	A	.	.	DB
chr1	113659065	rs10541977	ACT	A,GCT	.	.	DB
chr1	114161116	rs1217200	C	A	.	.	DB
chr1	114240319	rs3835263	T	TA	.	.	DB
chr1	114249382	rs6698586	C	T	.	.	DB
chr1	114267347	rs1230640	C	T	.	.	DB
chr1	114280717	rs2273758	A	C	.	.	DB
chr1	114339956	rs34169583	C	CTAAA,CCAAA,A	.	.	DB
chr1	114372332	rs768404095	TAAA	TA,TAA,TAAAA,T	.	.	DB
chr1	114377093	rs1599971	A	G,C	.	.	DB
chr1	114377568	rs2476601	A	G	.	.	DB
chr1	114424601	rs1217381	C	T	.	.	DB
chr1	114641685	rs2774285	A	G	.	.	DB
chr1	114940632	rs764409725	CAAAA	CAAA,CA,CAA,CAAAAA,C	.	.	DB
chr1	114948281	rs6537825	A	G	.	.	DB
chr1	115144703	rs28398	A	G	.	.	DB
chr1	115398044	rs60659641	GC	G	.	.	DB
chr1	115401136	rs360615	G	A	.	.	DB
chr1	115576023	rs10776792	A	G	.	.	DB
chr1	115601615	rs7523818	A	G	.	.	DB
chr1	116224940	rs10754330	C	A,T	.	.	DB
chr1	116260532	rs2997741	A	T,C	.	.	DB
chr1	116283343	rs9428083	A	G	.	.	DB
chr1	116311198	rs4074537	T	C	.	.	DB
chr1	116534852	rs4046190	C	T	.	.	DB
chr1	116569530	rs2488429	G	C	.	.	DB
chr1	116577981	rs1935828	G	A	.	.	DB
chr1	116609126	rs3833541	TC	T	.	.	DB
chr1	117142531	rs631461	G	A	.	.	DB
chr1	117487710	rs10159095	A	G	.	.	DB
chr1	117487711	rs755325313	TC	AC,TGAC,T	.	.	DB
chr1	117559726	rs2249265	A	G	.	.	DB
chr1	117602960	rs2244501	C	A	.	.	DB
chr1	117603188	rs2244406	G	T	.	.	DB
chr1	117617705	rs998532	A	G	.	.	DB
chr1	117618067	rs1289673	C	T	.	.	DB
chr1	117622286	rs2801939	A	G	.	.	DB
chr1	117631391	rs1555792	T	C	.	.	DB
chr1	117660608	rs1289655	C	T	.	.	DB
chr1	117690272	rs10754339	G	A	.	.	DB
chr1	117715026	rs6657810	C	T	.	.	DB
chr1	117957288	rs1289948	A	G	.	.	DB
chr1	118644430	rs10754367	A	G,T	.	.	DB
chr1	119466275	rs4659129	A	G	.	.	DB
chr1	119927680	rs6667679	A	G	.	.	DB
chr1	120057246	rs45609334	C	A	.	.	DB
chr1	120165826	rs12076924	C	T,G	.	.	DB
chr1	120166681	rs12067843	G	A,C	.	.	DB
chr1	120285546	rs543703	G	A	.	.	DB
chr1	120336785	rs1052972	C	T	.	.	DB
chr1	120378678	rs3009182	C	T	.	.	DB
chr1	120380008	rs3009184	T	A	.	.	DB
chr1	120384205	rs2994820	A	G	.	.	DB
chr1	120387120	rs12405228	G	A	.	.	DB
chr1	120512104	rs2493409	T	C	.	.	DB
chr1	121116647	rs2772072	T	A,TA	.	.	DB
chr1	121116688	rs61806690	A	G	.	.	DB
chr1	144169220	rs199974987	A	C	.	.	DB
chr1	144617119	rs12057892	A	C	.	.	DB
chr1	144618144	rs28691033	A	G,C,T	.	.	DB
chr1	144619318	rs4067676	G	A	.	.	DB
chr1	144619346	rs4649563	G	A	.	.	DB
chr1	144619903	rs7525482	T	A	.	.	DB
chr1	144811836	rs320820	G	A	.	.	DB
chr1	144811924	rs320821	T	G,A	.	.	DB
chr1	144854597	rs3851873	T	C	.	.	DB
chr1	144859720	rs678786	G	C,T	.	.	DB
chr1	144866662	rs1064044	T	C	.	.	DB
chr1	144871738	rs1698605	C	A,T	.	.	DB
chr1	144879264	rs2798901	A	G,T	.	.	DB
chr1	144912153	rs1628172	A	G	.	.	DB
chr1	144923823	rs11268079	TAGGAAGAAACGGCA	T,TGGAAGAAACGGCA	.	.	DB
chr1	144990002	rs2442638	C	T	.	.	DB
chr1	145016020	rs657162	T	G,A	.	.	DB
chr1	145296372	rs4068113	A	G	.	.	DB
chr1	145301853	rs4068074	C	G,A,T	.	.	DB
chr1	145302704	rs3926769	A	G	.	.	DB
chr1	145311828	rs12135693	C	G	.	.	DB
chr1	145313545	rs375097042	T	G	.	.	DB
chr1	145318265	rs61816413	T	G	.	.	DB
chr1	145327548	rs202019968	A	G	.	.	DB
chr1	145329223	rs782382644	C	A	.	.	DB
chr1	145333941	rs372069112	C	A	.	.	DB
chr1	145338661	rs781852264	C	A,G	.	.	DB
chr1	145343385	rs781796911	C	A	.	.	DB
chr1	145348109	rs781937759	C	A	.	.	DB
chr1	145354441	rs199712346	A	G	.	.	DB
chr1	145355806	rs111813073	A	G	.	.	DB
chr1	145365506	rs3872140	G	T	.	.	DB
chr1	145367863	rs78014802	A	T	.	.	DB
chr1	145532549	rs1328584	T	C	.	.	DB
chr1	145535921	rs2274617	T	C	.	.	DB
chr1	145555653	rs6424379	C	T	.	.	DB
chr1	145562293	rs11579366	G	C	.	.	DB
chr1	145585317	rs4128488	A	G	.	.	DB
chr1	145601861	rs9286837	G	A	.	.	DB
chr1	146052805	rs782002102	C	A	.	.	DB
chr1	146215111	rs373124782	G	A	.	.	DB
chr1	146215113	rs377681920	G	A,T	.	.	DB
chr1	146215138	rs370516541	A	G	.	.	DB
chr1	146215223	rs72475588	G	C	.	.	DB
chr1	146215232	rs72475587	A	C	.	.	DB
chr1	146215276	rs368113016	C	T,A	.	.	DB
chr1	146248902	rs372538524	T	C	.	.	DB
chr1	146248907	rs371782471	T	C	.	.	DB
chr1	146248936	rs375197348	C	G	.	.	DB
chr1	146248970	rs587656246	A	C,T	.	.	DB
chr1	146248988	rs782646994	G	A	.	.	DB
chr1	146249037	rs782327404	G	A,C	.	.	DB
chr1	146249043	rs782293724	A	C	.	.	DB
chr1	146441474	rs782430341	C	A	.	.	DB
chr1	146465204	rs781829241	A	G	.	.	DB
chr1	146465262	rs781964131	A	G	.	.	DB
chr1	146491095	rs77931156	A	G	.	.	DB
chr1	146493279	rs3929735	C	T	.	.	DB
chr1	146493280	rs782494294	A	G,ATG	.	.	DB
chr1	146672906	rs894469	C	T	.	.	DB
chr1	146714392	rs1890042	G	C,T	.	.	DB
chr1	146728162	rs372510760	T	TA,A	.	.	DB
chr1	146740576	rs11576360	G	A	.	.	DB
chr1	146747153	rs6680778	T	C	.	.	DB
chr1	146751782	rs7547279	A	C	.	.	DB
chr1	146766069	rs71083827	C	CAT	.	.	DB
chr1	146767149	rs4950394	G	T	.	.	DB
chr1	147096794	rs867270	A	G,C	.	.	DB
chr1	147119273	rs1344	G	A	.	.	DB
chr1	147121977	rs6593795	C	T	.	.	DB
chr1	147124310	rs2153463	T	G,A	.	.	DB
chr1	147131465	rs6674938	T	C	.	.	DB
chr1	147381397	rs797034032	GAA	G,GA,GAAA,GAAAA,GAAAAA,AAA	.	.	DB
chr1	148008547	rs61810206	C	A	.	.	DB
chr1	148306036	rs369345563	G	A	.	.	DB
chr1	148306247	rs61809865	A	G	.	.	DB
chr1	148344624	rs75650621	T	A,C	.	.	DB
chr1	148741720	rs201325529	T	C	.	.	DB
chr1	148741823	rs187644417	T	G,C,A	.	.	DB
chr1	148751111	rs782463528	G	C	.	.	DB
chr1	148751738	rs200104878	A	G	.	.	DB
chr1	148755735	rs782321714	G	A	.	.	DB
chr1	148756432	rs75058536	C	A	.	.	DB
chr1	149676075	rs523903	G	A	.	.	DB
chr1	150122493	rs4553237	T	C,TGAGTGCGCTTGCCC	.	.	DB
chr1	150128425	rs1545762	C	T	.	.	DB
chr1	150258838	rs1122967	C	G	.	.	DB
chr1	150526044	rs41317515	G	C,A	.	.	DB
chr1	150528090	rs78086750	G	GACAC,C	.	.	DB
chr1	150531008	rs10888382	T	C	.	.	DB
chr1	150531050	rs10749657	G	A	.	.	DB
chr1	150531170	rs10749658	C	T	.	.	DB
chr1	150550019	rs796451078	TAC	TAAC,T,AAC,TGAC	.	.	DB
chr1	150771703	rs10788796	T	C	.	.	DB
chr1	150779755	rs6587522	C	T	.	.	DB
chr1	150789961	rs3894771	A	T	.	.	DB
chr1	150849071	rs749178667	ACCC	AC,ACC,A,ACCCC	.	.	DB
chr1	150938616	rs267739	G	A	.	.	DB
chr1	150969992	rs2925740	T	C	.	.	DB
chr1	150970577	rs2925741	G	T	.	.	DB
chr1	150974162	rs771204	G	A	.	.	DB
chr1	150975108	rs771205	T	C	.	.	DB
chr1	150990825	rs3738480	A	G	.	.	DB
chr1	150997940	rs3738478	T	C	.	.	DB
chr1	151006539	rs3738476	C	A,G	.	.	DB
chr1	151019180	rs6587553	A	G	.	.	DB
chr1	151026815	rs2902810	C	T	.	.	DB
chr1	151028234	rs11204767	G	T	.	.	DB
chr1	151104950	rs10788800	G	A	.	.	DB
chr1	151105824	rs4971006	C	G	.	.	DB
chr1	151108137	rs4971007	T	G	.	.	DB
chr1	151209063	rs12407426	C	T	.	.	DB
chr1	151210789	rs7532935	C	T	.	.	DB
chr1	151212399	rs141190258	C	CCTT	.	.	DB
chr1	151239051	rs7489	T	C	.	.	DB
chr1	151254041	rs3811406	T	C	.	.	DB
chr1	151288172	rs1056847	G	A	.	.	DB
chr1	151288391	rs1752379	A	G	.	.	DB
chr1	151316161	rs1752386	G	A	.	.	DB
chr1	151337788	rs10788804	A	G	.	.	DB
chr1	151372138	rs7172	G	A	.	.	DB
chr1	151373200	rs2495391	T	C,A	.	.	DB
chr1	151377248	rs6667714	T	C	.	.	DB
chr1	151381320	rs3831142	GA	G	.	.	DB
chr1	151384733	rs3748550	G	A	.	.	DB
chr1	151396037	rs2274534	A	C,T	.	.	DB
chr1	151402045	rs6587577	A	G	.	.	DB
chr1	151499635	rs2298168	C	T	.	.	DB
chr1	151542099	rs3748610	G	T,A	.	.	DB
chr1	151551320	rs3748608	G	A	.	.	DB
chr1	151675618	rs1308150	T	C	.	.	DB
chr1	151740666	rs2495397	T	C	.	.	DB
chr1	151811226	rs6673556	G	A	.	.	DB
chr1	151820298	rs6587624	G	C	.	.	DB
chr1	151820324	rs6587625	T	C	.	.	DB
chr1	151825991	rs7556386	G	T	.	.	DB
chr1	151867560	rs3762427	G	A	.	.	DB
chr1	151881885	rs3748805	A	C	.	.	DB
chr1	152079989	rs1131471	T	G	.	.	DB
chr1	152081921	rs2496253	G	C	.	.	DB
chr1	152085505	rs2515663	A	C,G	.	.	DB
chr1	152185762	rs41266112	C	G,T	.	.	DB
chr1	152185768	rs41266114	T	G,A	.	.	DB
chr1	152185774	rs61814932	A	G	.	.	DB
chr1	152185780	rs41266116	G	A	.	.	DB
chr1	152187810	rs74336774	G	A	.	.	DB
chr1	152190720	rs7514457	C	T	.	.	DB
chr1	152191709	rs6662450	C	G,A	.	.	DB
chr1	152191879	rs759216763	GTGT	ATGT,G	.	.	DB
chr1	152192114	rs7520249	C	T	.	.	DB
chr1	152192293	rs7520375	C	T	.	.	DB
chr1	152192631	rs6587647	C	T	.	.	DB
chr1	152192687	rs6587648	T	C	.	.	DB
chr1	152192978	rs6587649	T	C	.	.	DB
chr1	152193052	rs6587650	A	G,C	.	.	DB
chr1	152193121	rs6587651	G	T	.	.	DB
chr1	152193291	rs6587652	G	T	.	.	DB
chr1	152193544	rs7535536	A	G	.	.	DB
chr1	152193547	rs6587653	G	A	.	.	DB
chr1	152193851	rs11204937	C	T	.	.	DB
chr1	152193990	rs11204938	A	G,C	.	.	DB
chr1	152195728	rs765061392	ATTT	AT,ATT,A,ATTTT	.	.	DB
chr1	152195729	rs200372988	T	A	.	.	DB
chr1	152484129	rs2105117	G	A	.	.	DB
chr1	152487979	rs2282296	C	T	.	.	DB
chr1	152488063	rs1053588	C	T,A	.	.	DB
chr1	152681543	rs1332496	T	C	.	.	DB
chr1	152944594	rs3170863	C	T	.	.	DB
chr1	152957887	rs1611764	G	A,T	.	.	DB
chr1	152975495	rs2075739	G	A	.	.	DB
chr1	152975829	rs1970328	A	G	.	.	DB
chr1	152975941	rs1055935	C	G	.	.	DB
chr1	153004809	rs3181787	T	C	.	.	DB
chr1	153004848	rs3795381	T	C	.	.	DB
chr1	153004853	rs3795382	C	T	.	.	DB
chr1	153004983	rs12195	C	T	.	.	DB
chr1	153122620	rs513555	T	C	.	.	DB
chr1	153233991	rs561634896	A	ACTCTGGCGGCGG,ACTCTGGCGGCCG	.	.	DB
chr1	153314153	rs3006448	C	A,G	.	.	DB
chr1	153315579	rs3014863	A	G	.	.	DB
chr1	153320334	rs3006457	T	C,G	.	.	DB
chr1	153320372	rs3006458	T	G,A	.	.	DB
chr1	153410822	rs10888561	C	A,T	.	.	DB
chr1	153412392	rs3006428	T	G	.	.	DB
chr1	153431406	rs3014837	C	G	.	.	DB
chr1	153604029	rs1046379	C	T	.	.	DB
chr1	153609039	rs4845557	T	C	.	.	DB
chr1	153636860	rs4351684	A	G	.	.	DB
chr1	153665919	rs5777879	T	TC	.	.	DB
chr1	153906397	rs11264621	A	G	.	.	DB
chr1	153913770	rs2252508	A	G	.	.	DB
chr1	153954674	rs10908578	T	C	.	.	DB
chr1	154061855	rs2066135	T	G	.	.	DB
chr1	154108387	rs3001361	G	A,T	.	.	DB
chr1	154141908	rs4845364	A	G	.	.	DB
chr1	154192463	rs771523059	GT	GTT,GTTT,GTTTT,G,TT	.	.	DB
chr1	154227292	rs772345724	GTT	GT,GTTT,GTTTT,GTTTTT,GTTTTTT,G	.	.	DB
chr1	154401972	rs6694817	T	C,G	.	.	DB
chr1	154437896	rs2229238	T	C	.	.	DB
chr1	154459197	rs4845633	C	G	.	.	DB
chr1	154474131	rs4845635	C	G	.	.	DB
chr1	154479670	rs6664608	C	T	.	.	DB
chr1	154516571	rs6678164	T	C	.	.	DB
chr1	154562625	rs7532276	G	C,A	.	.	DB
chr1	154573967	rs2229857	T	C	.	.	DB
chr1	154574820	rs1466731	T	C	.	.	DB
chr1	154575040	rs1802645	C	T	.	.	DB
chr1	154600372	rs6426859	A	G	.	.	DB
chr1	154744807	rs1051614	C	G,T	.	.	DB
chr1	154744852	rs1131820	A	G	.	.	DB
chr1	154987526	rs11264295	C	T	.	.	DB
chr1	154988957	rs2242195	A	G	.	.	DB
chr1	155026942	rs6427128	A	C,T	.	.	DB
chr1	155033317	rs11264304	T	C	.	.	DB
chr1	155142229	rs4276914	G	A	.	.	DB
chr1	155162067	rs4072037	C	T	.	.	DB
chr1	155178782	rs760077	A	T	.	.	DB
chr1	155182164	rs2075570	C	T	.	.	DB
chr1	155184975	rs2990223	A	G	.	.	DB
chr1	155186729	rs28445596	T	C	.	.	DB
chr1	155205669	rs3115534	G	T	.	.	DB
chr1	155294274	rs914616	A	G	.	.	DB
chr1	155294772	rs4971075	A	G	.	.	DB
chr1	155408635	rs4971053	T	C	.	.	DB
chr1	155532316	rs12403379	T	C	.	.	DB
chr1	155532325	rs12403380	T	C	.	.	DB
chr1	155532332	rs34869594	T	C	.	.	DB
chr1	155532341	rs61812107	T	C	.	.	DB
chr1	155581757	rs1200697	A	G	.	.	DB
chr1	155755097	rs822021	G	A	.	.	DB
chr1	155785578	rs148569012	CAACT	C	.	.	DB
chr1	155837865	rs822522	G	C	.	.	DB
chr1	155838267	rs822521	T	C	.	.	DB
chr1	155870416	rs1749409	G	A	.	.	DB
chr1	155880573	rs493446	C	G	.	.	DB
chr1	155903408	rs4661151	C	T,CGAAAT	.	.	DB
chr1	155904177	rs2275079	T	C	.	.	DB
chr1	155912486	rs2152051	T	C	.	.	DB
chr1	155928232	rs2364404	T	C	.	.	DB
chr1	155955076	rs4661216	A	G	.	.	DB
chr1	156011444	rs2297792	T	C	.	.	DB
chr1	156146218	rs12401573	C	T	.	.	DB
chr1	156215899	rs2075165	G	A	.	.	DB
chr1	156341063	rs2985713	G	C	.	.	DB
chr1	156354367	rs6668857	A	G	.	.	DB
chr1	156446242	rs2274316	C	A	.	.	DB
chr1	156446903	rs2274317	T	C	.	.	DB
chr1	156450740	rs1925950	G	A	.	.	DB
chr1	156503541	rs6699212	T	C	.	.	DB
chr1	156520173	rs1778819	T	A	.	.	DB
chr1	156526387	rs11264498	C	G	.	.	DB
chr1	156526444	rs2488269	T	C	.	.	DB
chr1	156532344	rs7548309	T	G	.	.	DB
chr1	156532908	rs16837492	C	A	.	.	DB
chr1	156532977	rs1171547	T	C	.	.	DB
chr1	156534525	rs4661184	A	C	.	.	DB
chr1	156536133	rs4382715	A	G	.	.	DB
chr1	156536221	rs2066377	G	C	.	.	DB
chr1	156536251	rs947662	T	C	.	.	DB
chr1	156536353	rs947663	A	G	.	.	DB
chr1	156539154	rs6427319	T	C	.	.	DB
chr1	156556321	rs10796961	G	A	.	.	DB
chr1	156561557	rs760237718	GGGGCC	GGGGCCGGGCCGGGCC,GGGGTCGGGCCGGGCC,G,GGGGTCGGGCC,GGGGCCGGGCCGGGCCGGGCC,GGGGCCGGGCC	.	.	DB
chr1	156561651	rs7516274	G	C,T	.	.	DB
chr1	156562008	rs1925949	G	A	.	.	DB
chr1	156562143	rs942959	G	A,T	.	.	DB
chr1	156563375	rs6427321	G	A	.	.	DB
chr1	156563726	rs6427322	A	C,T	.	.	DB
chr1	156563813	rs6668178	G	A	.	.	DB
chr1	156563852	rs942963	C	T	.	.	DB
chr1	156563898	rs1270	T	C	.	.	DB
chr1	156564922	rs3795733	C	T	.	.	DB
chr1	156565049	rs72559129	A	AAC	.	.	DB
chr1	156626920	rs7524611	T	C	.	.	DB
chr1	156639753	rs11582300	G	A	.	.	DB
chr1	156640156	rs3748570	G	A	.	.	DB
chr1	156640678	rs2886443	G	A	.	.	DB
chr1	156646668	rs4278369	A	G	.	.	DB
chr1	156705593	rs4311877	G	C	.	.	DB
chr1	156706559	rs8658	A	C,G	.	.	DB
chr1	156707775	rs6670122	T	G	.	.	DB
chr1	156713512	rs4437869	C	T,CTCT,CTTCTTCATCCTCCTCT	.	.	DB
chr1	156752048	rs2274503	C	G	.	.	DB
chr1	156784982	rs926103	T	C	.	.	DB
chr1	156785617	rs1800601	G	A	.	.	DB
chr1	156785762	rs11325907	AG	A	.	.	DB
chr1	156785771	rs7546838	A	G	.	.	DB
chr1	156785779	rs1800600	G	A	.	.	DB
chr1	156845492	rs761074272	AGTGT	AGT,AGTGTGT,AGTGTGTGT,AGTGTGTGTGT,AGTGTGTGTGTGT,A	.	.	DB
chr1	156848995	rs6337	C	T	.	.	DB
chr1	156875092	rs4661074	G	A	.	.	DB
chr1	156875097	rs4661075	G	A,T	.	.	DB
chr1	156875107	rs2644590	C	A	.	.	DB
chr1	156877457	rs1952294	T	C	.	.	DB
chr1	156902259	rs822430	G	A,C	.	.	DB
chr1	156907081	rs945508	T	C	.	.	DB
chr1	156914240	rs771882883	CCATTCATTCATT	CCATTCATT,CCATT,CCATTCATTCATTCATT,CCATTCATTCATTCATTCATT,C,CCATTCATTCATTCATTCATTCATT	.	.	DB
chr1	156939175	rs1336149	C	T	.	.	DB
chr1	157485561	rs3811035	G	A	.	.	DB
chr1	157508882	rs6427384	C	T	.	.	DB
chr1	157509025	rs2012199	C	T	.	.	DB
chr1	157514097	rs6679793	A	G	.	.	DB
chr1	157567751	rs1361889	A	G	.	.	DB
chr1	157802979	rs2261295	C	T	.	.	DB
chr1	158058109	rs6427419	C	A	.	.	DB
chr1	158436299	rs4657080	T	C	.	.	DB
chr1	158450314	rs6679056	A	G	.	.	DB
chr1	158507157	rs2051665	A	T,C,G	.	.	DB
chr1	158507160	rs2051666	T	G	.	.	DB
chr1	158507222	rs759367553	GAA	GA,G	.	.	DB
chr1	158582646	rs2251969	T	C	.	.	DB
chr1	158584091	rs952094	A	G	.	.	DB
chr1	158584103	rs767955754	GA	G,GAA,GAAA,AA,GAAAA,GAAAAAAA	.	.	DB
chr1	158587390	rs857716	C	T,A	.	.	DB
chr1	158587784	rs857717	T	G,C	.	.	DB
chr1	158607788	rs2518492	T	G,A	.	.	DB
chr1	158612236	rs863931	A	G,T	.	.	DB
chr1	158619728	rs2482965	A	C	.	.	DB
chr1	158637865	rs544818658	GAAAA	GAA,GAAA,G,GA,GAAAAA,GAAAAAA	.	.	DB
chr1	158647495	rs325996	A	T	.	.	DB
chr1	158647522	rs703121	A	G	.	.	DB
chr1	158647631	rs325995	T	A	.	.	DB
chr1	158647669	rs703122	T	C	.	.	DB
chr1	158654852	rs857937	A	G	.	.	DB
chr1	158655036	rs435080	G	A	.	.	DB
chr1	158655162	rs2564859	C	A,G	.	.	DB
chr1	158656281	rs2564858	T	C	.	.	DB
chr1	158656347	rs796839773	CAG	CAGAG,CAGAGAG,C,CAGAGAGAG,CAGAGAGAGAG,CAGAGAGAGAGAGAGAG	.	.	DB
chr1	158735595	rs857824	C	T,A	.	.	DB
chr1	158735691	rs857825	T	C	.	.	DB
chr1	158735740	rs857826	A	G,AG	.	.	DB
chr1	158735892	rs857827	A	G	.	.	DB
chr1	158736215	rs6666753	G	A	.	.	DB
chr1	158813819	rs857870	A	G	.	.	DB
chr1	158909164	rs2325704	C	A,CT,G	.	.	DB
chr1	158986477	rs866484	G	C	.	.	DB
chr1	159002301	rs2518553	T	C	.	.	DB
chr1	159002377	rs1057027	C	A	.	.	DB
chr1	159002389	rs1057028	T	A	.	.	DB
chr1	159169641	rs862999	T	C	.	.	DB
chr1	159175354	rs12075	G	A	.	.	DB
chr1	159402584	rs11419544	G	GT,T	.	.	DB
chr1	159402695	rs4491058	A	C,T	.	.	DB
chr1	159409533	rs10908721	G	A	.	.	DB
chr1	159409734	rs10908722	G	T	.	.	DB
chr1	159409857	rs12048482	A	G	.	.	DB
chr1	159505297	rs4656837	C	T	.	.	DB
chr1	159558258	rs2808661	A	G	.	.	DB
chr1	159785284	rs4411129	C	G	.	.	DB
chr1	159824967	rs2501340	G	C	.	.	DB
chr1	159828128	rs2494504	A	G	.	.	DB
chr1	159828746	rs2501337	G	A	.	.	DB
chr1	159842691	rs4460634	C	G	.	.	DB
chr1	159854392	rs2501325	C	A,T	.	.	DB
chr1	159897126	rs13052	C	T	.	.	DB
chr1	159897681	rs775305608	TAAAAA	TAA,TAAA,TAAAA,TA,T	.	.	DB
chr1	159922369	rs2840583	C	T	.	.	DB
chr1	159923111	rs2789417	T	G	.	.	DB
chr1	160090674	rs2854246	T	C	.	.	DB
chr1	160090681	rs67915591	CCCTT	C	.	.	DB
chr1	160093222	rs2820581	C	T	.	.	DB
chr1	160098927	rs5778151	A	AG	.	.	DB
chr1	160124875	rs6427504	G	A,T	.	.	DB
chr1	160134205	rs11265338	C	T	.	.	DB
chr1	160136350	rs7529215	G	A	.	.	DB
chr1	160140998	rs1209804	G	A	.	.	DB
chr1	160141196	rs625549	C	T	.	.	DB
chr1	160147502	rs731852	T	G	.	.	DB
chr1	160151450	rs7519748	T	C	.	.	DB
chr1	160151624	rs36097870	G	GC	.	.	DB
chr1	160178356	rs667306	A	G	.	.	DB
chr1	160251792	rs2795067	A	G	.	.	DB
chr1	160275434	rs2066320	A	G	.	.	DB
chr1	160303416	rs1802778	G	A	.	.	DB
chr1	160309664	rs1886419	T	G	.	.	DB
chr1	160318940	rs6669689	A	G	.	.	DB
chr1	160393905	rs12086448	A	G	.	.	DB
chr1	160585554	rs149160	C	G	.	.	DB
chr1	160650913	rs4656926	A	G	.	.	DB
chr1	160722064	rs527342	A	G	.	.	DB
chr1	160789196	rs537540	A	C,T	.	.	DB
chr1	160793442	rs474131	A	G	.	.	DB
chr1	160793560	rs509749	A	G	.	.	DB
chr1	160793962	rs506081	G	C	.	.	DB
chr1	160797514	rs576334	C	G	.	.	DB
chr1	160803802	rs11265493	A	G	.	.	DB
chr1	160849060	rs3766359	G	A	.	.	DB
chr1	160849082	rs3820094	A	G	.	.	DB
chr1	160850936	rs2236515	T	C	.	.	DB
chr1	160851826	rs2274907	A	T	.	.	DB
chr1	160851894	rs2274908	G	A,T	.	.	DB
chr1	160852022	rs2274909	C	T	.	.	DB
chr1	160852046	rs2274910	T	C	.	.	DB
chr1	160920809	rs3829790	A	G	.	.	DB
chr1	160920813	rs790059	A	G	.	.	DB
chr1	160920966	rs6680969	C	T,G	.	.	DB
chr1	160969585	rs790056	C	T	.	.	DB
chr1	160971146	rs790055	A	G	.	.	DB
chr1	160990875	rs28365980	T	C	.	.	DB
chr1	160990876	rs28365979	C	A,G	.	.	DB
chr1	160990878	rs28365978	C	T	.	.	DB
chr1	161019040	rs3813609	G	C,T	.	.	DB
chr1	161022380	rs4396136	G	A	.	.	DB
chr1	161022639	rs3813610	C	G,T	.	.	DB
chr1	161049358	rs3820097	G	A	.	.	DB
chr1	161163037	rs4233367	T	C	.	.	DB
chr1	161163633	rs3813622	C	T	.	.	DB
chr1	161190276	rs2502801	C	G	.	.	DB
chr1	161192845	rs776675749	CCACACACACACACA	CCACA,CCACACA,CCACACACA,CCACACACACACA,CCA,C	.	.	DB
chr1	161495477	rs17853454	A	T	.	.	DB
chr1	161495885	rs404508	T	C,G	.	.	DB
chr1	161559327	rs3933769	A	G	.	.	DB
chr1	161562058	rs143311449	G	T	.	.	DB
chr1	161565324	rs78763831	C	T	.	.	DB
chr1	161569419	rs430178	C	G	.	.	DB
chr1	161576227	rs3754052	C	G	.	.	DB
chr1	161599693	rs448740	T	C	.	.	DB
chr1	161600832	rs3883934	G	T	.	.	DB
chr1	161676970	rs1340978	A	G,C	.	.	DB
chr1	161695639	rs7520519	G	T	.	.	DB
chr1	161696088	rs1417582	T	C	.	.	DB
chr1	161823011	rs2257107	T	A	.	.	DB
chr1	161928327	rs9482	A	G	.	.	DB
chr1	161967681	rs2499836	A	G	.	.	DB
chr1	161976234	rs12022536	A	G,C	.	.	DB
chr1	161976272	rs747020943	GA	GAA,GAAA,G,AA,GAAAA	.	.	DB
chr1	162313597	rs347278	T	C	.	.	DB
chr1	162344390	rs164159	A	G	.	.	DB
chr1	162345091	rs164181	G	A	.	.	DB
chr1	162348662	rs164188	C	T	.	.	DB
chr1	162722846	rs1632311	C	G	.	.	DB
chr1	162740327	rs1780003	T	C,A	.	.	DB
chr1	162743418	rs1355287	G	T,C	.	.	DB
chr1	162760551	rs1704754	C	T	.	.	DB
chr1	162760554	rs1780010	T	C	.	.	DB
chr1	162765475	rs2684884	G	C,T	.	.	DB
chr1	162766476	rs1780019	C	T	.	.	DB
chr1	162822771	rs2684878	A	C	.	.	DB
chr1	163122528	rs1354939	G	C	.	.	DB
chr1	163309302	rs2999852	C	T	.	.	DB
chr1	164789444	rs1538488	A	G	.	.	DB
chr1	165173216	rs1354509	A	G	.	.	DB
chr1	165376043	rs283696	T	C	.	.	DB
chr1	165377552	rs2134095	G	A,C	.	.	DB
chr1	165601466	rs9333378	G	A	.	.	DB
chr1	165630698	rs6667681	A	G	.	.	DB
chr1	165651502	rs1913844	G	C	.	.	DB
chr1	165652273	rs1143659	A	G	.	.	DB
chr1	165693863	rs14223	G	T	.	.	DB
chr1	165694897	rs7524755	T	C	.	.	DB
chr1	165694918	rs6426937	G	C	.	.	DB
chr1	165695726	rs1913846	T	C	.	.	DB
chr1	165695855	rs6660601	C	T	.	.	DB
chr1	165737704	rs2790053	C	G	.	.	DB
chr1	165859630	rs477033	C	G	.	.	DB
chr1	166028117	rs10800178	C	T	.	.	DB
chr1	167095163	rs267745	G	C,T	.	.	DB
chr1	167382374	rs10753757	A	C	.	.	DB
chr1	167382399	rs750180190	AGTGTGTGT	AGT,AGTGT,AGTGTGT,AGTGTGTGTGTGT,A,AGTGTGTGTGT	.	.	DB
chr1	167385324	rs750339731	TAAAAA	TAAA,TAAAA,TAA,TA,T,TAAAAAA	.	.	DB
chr1	167817639	rs203795	A	G	.	.	DB
chr1	167906239	rs203788	A	C	.	.	DB
chr1	168165767	rs776360750	CTTT	CT,CTT,CTTTT,C,CTTTTT,CTTTTTT	.	.	DB
chr1	168200733	rs11588504	T	C	.	.	DB
chr1	168274201	rs4656579	G	A	.	.	DB
chr1	168545949	rs34933908	G	A	.	.	DB
chr1	168665747	rs78760104	C	CT,T	.	.	DB
chr1	169094100	rs968304	T	A	.	.	DB
chr1	169272451	rs10800427	A	T	.	.	DB
chr1	169272453	rs10800428	G	A	.	.	DB
chr1	169391154	rs3820059	A	G	.	.	DB
chr1	169498834	rs6009	T	C	.	.	DB
chr1	169519049	rs6025	T	C	.	.	DB
chr1	169566313	rs6127	C	T	.	.	DB
chr1	169698825	rs1534904	T	G	.	.	DB
chr1	169768033	rs6680938	T	C	.	.	DB
chr1	169768080	rs6668114	C	A	.	.	DB
chr1	169795214	rs57068023	CT	C,CTT	.	.	DB
chr1	169795276	rs6682137	A	C	.	.	DB
chr1	169823718	rs4656197	T	C	.	.	DB
chr1	169890933	rs518928	A	G	.	.	DB
chr1	169941761	rs511443	A	T,C	.	.	DB
chr1	169952385	rs2057249	G	T	.	.	DB
chr1	170501385	rs7531125	A	C	.	.	DB
chr1	170521376	rs913257	G	A,T	.	.	DB
chr1	171077198	rs1920149	G	A	.	.	DB
chr1	171112490	rs1736565	C	T	.	.	DB
chr1	171168585	rs2020861	A	G	.	.	DB
chr1	171311003	rs1042772	A	C	.	.	DB
chr1	171496895	rs10753126	A	G	.	.	DB
chr1	171509327	rs760644	G	A	.	.	DB
chr1	171511039	rs1687064	C	G,A	.	.	DB
chr1	171514731	rs235468	C	G	.	.	DB
chr1	171526570	rs1687057	G	A	.	.	DB
chr1	171527322	rs235482	A	G	.	.	DB
chr1	171556165	rs235501	G	C,A	.	.	DB
chr1	171558516	rs235503	C	T	.	.	DB
chr1	171607702	rs2032555	C	T	.	.	DB
chr1	171810960	rs12239702	A	G	.	.	DB
chr1	172356437	rs6688654	A	G	.	.	DB
chr1	172410967	rs772876387	GAC	AAC,G	.	.	DB
chr1	172411496	rs2230471	A	G	.	.	DB
chr1	172437592	rs1129942	G	A	.	.	DB
chr1	172634734	rs2639653	T	C	.	.	DB
chr1	173490407	rs527840556	TAAAA	TAA,TAAA,TA,T,TAAAAA,TAAAAAA	.	.	DB
chr1	174417231	rs7516240	G	A	.	.	DB
chr1	174969271	rs1046439	C	T	.	.	DB
chr1	175046789	rs2072032	A	G	.	.	DB
chr1	175053101	rs2072030	A	T	.	.	DB
chr1	175054548	rs1573758	C	T	.	.	DB
chr1	175092674	rs2285215	C	T	.	.	DB
chr1	175092840	rs2072041	T	C	.	.	DB
chr1	175097331	rs10912891	G	A	.	.	DB
chr1	175097349	rs7547567	C	T	.	.	DB
chr1	175105942	rs4650703	G	A	.	.	DB
chr1	175113578	rs10912897	T	C	.	.	DB
chr1	175116046	rs753208297	CTT	C,CT,CTTT,CTTTT,CTTTTT,CTTTTTT	.	.	DB
chr1	175116252	rs4651335	C	G	.	.	DB
chr1	175129946	rs2072035	C	T,CTTT,CTTCTTT	.	.	DB
chr1	175299301	rs2027867	T	C	.	.	DB
chr1	175324651	rs2228359	A	G	.	.	DB
chr1	175348723	rs859427	C	T	.	.	DB
chr1	175355128	rs859436	C	G	.	.	DB
chr1	175355391	rs859437	A	G	.	.	DB
chr1	175375683	rs859399	T	C	.	.	DB
chr1	175375802	rs859398	T	C,A	.	.	DB
chr1	175937540	rs4534339	C	T	.	.	DB
chr1	176012807	rs4233165	G	A	.	.	DB
chr1	176857347	rs2072935	A	G	.	.	DB
chr1	176863836	rs2281180	G	C,A	.	.	DB
chr1	176863867	rs2228956	T	C,A	.	.	DB
chr1	176992553	rs172917	A	G	.	.	DB
chr1	177915474	rs842192	A	C	.	.	DB
chr1	177929987	rs12040910	T	C	.	.	DB
chr1	177930894	rs945641	C	T	.	.	DB
chr1	178854162	rs6425503	C	T	.	.	DB
chr1	179041011	rs3820163	A	G	.	.	DB
chr1	179051300	rs2296377	T	C	.	.	DB
chr1	179054692	rs912758	T	G	.	.	DB
chr1	179067071	rs10913690	C	A	.	.	DB
chr1	179087934	rs2171959	T	C	.	.	DB
chr1	179319580	rs3753527	T	C	.	.	DB
chr1	179437827	rs7514278	G	A,T	.	.	DB
chr1	179457770	rs12737798	C	T	.	.	DB
chr1	179520506	rs1410592	G	A,T	.	.	DB
[truncated: 24,568 more rows]

## Sheet: ExAC MRA hg38 vcf
##fileformat=VCFv4.1
##ALT=<ID=NON_REF,Description="Alternative allele at this location">
##FILTER=<ID=PASS,Description="All filters passed">
##INFO=<ID=DB,Number=0,Type=Flag,Description="dbSNP Membership">
##INFO=<ID=OLD_ID,Number=1,Type=String,Description="ID is manually curated, Original ExAC database dbSNP ID, old rsID megred in the new record in ID field possibly changing coordinates">
##INFO=<ID=REMAP_ALIGN,Number=1,Type=String,Description="Alignment type used for remapping (FP=first pass, SP=second pass)">
##INFO=<ID=REF_LEFT_SHIFT,Number=0,Type=Flag,Description="Position of REF base left-shifted">
##contig=<ID=chr1,length=248956422,assembly=hg38>
##contig=<ID=chr2,length=242193529,assembly=hg38>
##contig=<ID=chr3,length=198295559,assembly=hg38>
##contig=<ID=chr4,length=190214555,assembly=hg38>
##contig=<ID=chr5,length=181538259,assembly=hg38>
##contig=<ID=chr6,length=170805979,assembly=hg38>
##contig=<ID=chr7,length=159345973,assembly=hg38>
##contig=<ID=chr8,length=145138636,assembly=hg38>
##contig=<ID=chr9,length=138394717,assembly=hg38>
##contig=<ID=chr10,length=133797422,assembly=hg38>
##contig=<ID=chr11,length=135086622,assembly=hg38>
##contig=<ID=chr12,length=133275309,assembly=hg38>
##contig=<ID=chr13,length=114364328,assembly=hg38>
##contig=<ID=chr14,length=107043718,assembly=hg38>
##contig=<ID=chr15,length=101991189,assembly=hg38>
##contig=<ID=chr16,length=90338345,assembly=hg38>
##contig=<ID=chr17,length=83257441,assembly=hg38>
##contig=<ID=chr18,length=80373285,assembly=hg38>
##contig=<ID=chr19,length=58617616,assembly=hg38>
##contig=<ID=chr20,length=64444167,assembly=hg38>
##contig=<ID=chr21,length=46709983,assembly=hg38>
##contig=<ID=chr22,length=50818468,assembly=hg38>
##contig=<ID=chrX,length=156040895,assembly=hg38>
##contig=<ID=chrY,length=57227415,assembly=hg38>
##reference=hg38
#CHROM	POS	ID	REF	ALT	QUAL	FILTER	INFO
chr1	69270	rs201219564	A	G	.	.	DB;REMAP_ALIGN=FP
chr1	69511	rs2691305	A	G	.	.	DB;REMAP_ALIGN=FP
chr1	69897	rs200676709	T	C	.	.	DB;REMAP_ALIGN=FP
chr1	494210	rs374510105	T	C	.	.	DB;REMAP_ALIGN=FP
chr1	494262	rs368711369	G	C	.	.	DB;REMAP_ALIGN=FP
chr1	826893	rs3115849	G	A	.	.	DB;REMAP_ALIGN=FP
chr1	827209	rs3115848	G	C	.	.	DB;REMAP_ALIGN=FP
chr1	827212	rs3131950	C	G	.	.	DB;REMAP_ALIGN=FP
chr1	827221	rs3131949	T	C,A	.	.	DB;REMAP_ALIGN=FP
chr1	884537	rs6605057	A	G	.	.	DB;REMAP_ALIGN=FP
chr1	931131	rs755207874	CCCCT	CCCCTCCCT,CCCCTCCCTCCCT	.	.	DB;REMAP_ALIGN=FP
chr1	941119	rs4372192	A	G	.	.	DB;REMAP_ALIGN=FP
chr1	942451	rs6672356	T	C	.	.	DB;REMAP_ALIGN=FP
chr1	946247	rs2272757	G	A	.	.	DB;REMAP_ALIGN=FP
chr1	948245	rs4970378	A	G	.	.	DB;REMAP_ALIGN=FP
chr1	952180	rs3748595	A	C	.	.	DB;REMAP_ALIGN=FP
chr1	952421	rs3828047	A	G,T	.	.	DB;REMAP_ALIGN=FP
chr1	953259	rs3748596	T	C	.	.	DB;REMAP_ALIGN=FP
chr1	953279	rs3748597	T	C	.	.	DB;REMAP_ALIGN=FP
chr1	953778	rs13303056	G	C	.	.	DB;REMAP_ALIGN=FP
chr1	953779	rs13302945	A	C	.	.	DB;REMAP_ALIGN=FP
chr1	959193	rs13303010	G	A	.	.	DB;REMAP_ALIGN=FP
chr1	961945	rs4970441	G	C,T	.	.	DB;REMAP_ALIGN=FP
chr1	962184	rs13303229	T	C	.	.	DB;REMAP_ALIGN=FP
chr1	962943	rs6605071	T	C	.	.	DB;REMAP_ALIGN=FP
chr1	964548	rs6677386	G	C	.	.	DB;REMAP_ALIGN=FP
chr1	964557	rs143296006	G	T	.	.	DB;REMAP_ALIGN=FP
chr1	964558	rs147467971	G	C,T	.	.	DB;REMAP_ALIGN=FP
chr1	964562	rs71509448	G	A	.	.	DB;REMAP_ALIGN=FP
chr1	973858	rs3829740	G	C	.	.	DB;REMAP_ALIGN=FP
chr1	974388	rs2340593	A	G	.	.	DB;REMAP_ALIGN=FP
chr1	976215	rs7417106	A	G	.	.	DB;REMAP_ALIGN=FP
chr1	978953	rs13302979	C	G	.	.	DB;REMAP_ALIGN=FP
chr1	979472	rs13303368	G	C	.	.	DB;REMAP_ALIGN=FP
chr1	979496	rs13302983	T	C	.	.	DB;REMAP_ALIGN=FP
chr1	979560	rs13303033	T	C	.	.	DB;REMAP_ALIGN=FP
chr1	979847	rs13303355	A	G	.	.	DB;REMAP_ALIGN=FP
chr1	981169	rs6660139	A	G	.	.	DB;REMAP_ALIGN=FP
chr1	999842	rs2298214	C	A	.	.	DB;REMAP_ALIGN=FP
chr1	1013541	rs15842	T	C,G	.	.	DB;REMAP_ALIGN=FP
chr1	1014274	rs8997	A	G,T	.	.	DB;REMAP_ALIGN=FP
chr1	1041950	rs2799066	T	C	.	.	DB;REMAP_ALIGN=FP
chr1	1042190	rs2710876	G	A	.	.	DB;REMAP_ALIGN=FP
chr1	1045707	rs3128098	A	G	.	.	DB;REMAP_ALIGN=FP
chr1	1046551	rs2465128	A	G	.	.	DB;REMAP_ALIGN=FP
chr1	1047561	rs3128102	T	C,A	.	.	DB;REMAP_ALIGN=FP
chr1	1047614	rs10267	T	C	.	.	DB;REMAP_ALIGN=FP
chr1	1048922	rs9442391	T	C	.	.	DB;REMAP_ALIGN=FP
chr1	1049886	rs2275813	C	T	.	.	DB;REMAP_ALIGN=FP
chr1	1051063	rs2710887	C	T	.	.	DB;REMAP_ALIGN=FP
chr1	1051820	rs9803031	C	T	.	.	DB;REMAP_ALIGN=FP
chr1	1054900	rs4275402	C	T	.	.	DB;REMAP_ALIGN=FP
chr1	1071823	rs4633229	A	G	.	.	DB;REMAP_ALIGN=FP
chr1	1072052	rs4333796	G	A	.	.	DB;REMAP_ALIGN=FP
chr1	1086035	rs3737728	A	G	.	.	DB;REMAP_ALIGN=FP
chr1	1091327	rs4074137	C	A	.	.	DB;REMAP_ALIGN=FP
chr1	1091421	rs4562563	T	A	.	.	DB;REMAP_ALIGN=FP
chr1	1223251	rs6603781	A	G	.	.	DB;REMAP_ALIGN=FP
chr1	1307327	rs2274262	A	G	.	.	DB;REMAP_ALIGN=FP
chr1	1310624	rs2296474	A	G,T	.	.	DB;REMAP_ALIGN=FP
chr1	1312114	rs12103	T	C	.	.	DB;REMAP_ALIGN=FP
chr1	1313807	rs12142199	G	A	.	.	DB;REMAP_ALIGN=FP
chr1	1319056	rs1886773	A	G,T	.	.	DB;REMAP_ALIGN=FP
chr1	1319063	rs1886772	G	A	.	.	DB;REMAP_ALIGN=FP
chr1	1319461	rs10907179	C	G	.	.	DB;REMAP_ALIGN=FP
chr1	1327211	rs2296472	C	T	.	.	DB;REMAP_ALIGN=FP
chr1	1327586	rs307349	C	T	.	.	DB;REMAP_ALIGN=FP
chr1	1327764	rs307350	G	A	.	.	DB;REMAP_ALIGN=FP
chr1	1333467	rs307378	T	G,A	.	.	DB;REMAP_ALIGN=FP
chr1	1334174	rs307377	T	C,A	.	.	DB;REMAP_ALIGN=FP
chr1	1337736	rs307371	A	G	.	.	DB;REMAP_ALIGN=FP
chr1	1337897	rs777024094	AACTGGGGGCGGAGCAGCAGTGGAGTGGGGCGGAG	AGCTGGGGGCGGAGCAGCAGTGGAGTGGGGCGGAG,AA	.	.	DB;REMAP_ALIGN=FP
chr1	1342153	rs307362	T	C,A	.	.	DB;REMAP_ALIGN=FP
chr1	1349110	rs150789461	G	A	.	.	DB;REMAP_ALIGN=FP
chr1	1353987	rs140777846	CTG	C	.	.	DB;REMAP_ALIGN=FP
chr1	1354531	rs4970365	G	A	.	.	DB;REMAP_ALIGN=FP
chr1	1355779	rs201260508	GA	G	.	.	DB;REMAP_ALIGN=FP
chr1	1361311	rs2765025	C	G	.	.	DB;REMAP_ALIGN=FP
chr1	1374694	rs2765035	C	G	.	.	DB;REMAP_ALIGN=FP
chr1	1387763	rs35654872	CCT	C	.	.	DB;REMAP_ALIGN=FP
chr1	1482316	rs819970	C	G	.	.	DB;REMAP_ALIGN=FP
chr1	1483151	rs819973	G	A	.	.	DB;REMAP_ALIGN=FP
chr1	1616547	rs7418389	T	C	.	.	DB;REMAP_ALIGN=FP
chr1	1623412	rs12755088	T	C,G	.	.	DB;REMAP_ALIGN=FP
chr1	1668449	rs2072923	A	G	.	.	DB;REMAP_ALIGN=FP
chr1	1703565	rs874516	T	C,G	.	.	DB;REMAP_ALIGN=FP
chr1	1704180	rs2076329	T	C	.	.	DB;REMAP_ALIGN=FP
chr1	1704605	rs1059822	G	A	.	.	DB;REMAP_ALIGN=FP
chr1	1716375	rs72901775	T	C	.	.	DB;REMAP_ALIGN=FP
chr1	1716432	rs72909014	T	C	.	.	DB;REMAP_ALIGN=FP
chr1	1719348	rs1137003	T	C	.	.	DB;REMAP_ALIGN=FP
chr1	1719358	rs1059830	A	G	.	.	DB;REMAP_ALIGN=FP
chr1	1719362	rs1137004	T	C	.	.	DB;REMAP_ALIGN=FP
chr1	1719393	rs72909030	A	G	.	.	DB;REMAP_ALIGN=FP
chr1	1721565	rs36039898	T	C	.	.	DB;REMAP_ALIGN=FP
chr1	1721589	rs16825265	C	T	.	.	DB;REMAP_ALIGN=FP
chr1	1722599	rs61777494	G	A	.	.	DB;REMAP_ALIGN=FP
chr1	1722619	rs61777495	C	T	.	.	DB;REMAP_ALIGN=FP
chr1	1722625	rs200615789	A	T	.	.	DB;REMAP_ALIGN=FP
chr1	1722626	rs35174499	AGCG	A	.	.	DB;REMAP_ALIGN=FP
chr1	1765220	rs5021859	A	G	.	.	DB;REMAP_ALIGN=FP
chr1	1922670	rs2803348	A	G	.	.	DB;REMAP_ALIGN=FP
chr1	1926870	rs941530	T	C	.	.	DB;REMAP_ALIGN=FP
chr1	1942075	rs2803326	A	G	.	.	DB;REMAP_ALIGN=FP
chr1	1942086	rs2803327	T	C	.	.	DB;REMAP_ALIGN=FP
chr1	1955580	rs28548017	A	G	.	.	DB;REMAP_ALIGN=FP
chr1	1987049	rs4350140	A	G	.	.	DB;REMAP_ALIGN=FP
chr1	1990864	rs13303195	C	T	.	.	DB;REMAP_ALIGN=FP
chr1	2024923	rs2376805	G	A	.	.	DB;REMAP_ALIGN=FP
chr1	2025598	rs2229110	T	C	.	.	DB;REMAP_ALIGN=FP
chr1	2074301	rs2459986	T	C	.	.	DB;REMAP_ALIGN=FP
chr1	2189679	rs2503701	C	T	.	.	DB;REMAP_ALIGN=FP
chr1	2194700	rs6662296	C	G	.	.	DB;REMAP_ALIGN=FP
chr1	2213543	rs2480714	G	T	.	.	DB;REMAP_ALIGN=FP
chr1	2355508	rs1039100	A	G	.	.	DB;REMAP_ALIGN=FP
chr1	2408761	rs2494598	T	C,A	.	.	DB;REMAP_ALIGN=FP
chr1	2478453	rs12727342	A	G	.	.	DB;REMAP_ALIGN=FP
chr1	2480012	rs10797428	A	G	.	.	DB;REMAP_ALIGN=FP
chr1	2491175	rs2477699	G	A	.	.	DB;REMAP_ALIGN=FP
chr1	2521130	rs2985862	T	C	.	.	DB;REMAP_ALIGN=FP
chr1	2556714	rs4870	A	G	.	.	DB;REMAP_ALIGN=FP
chr1	2559459	rs2257763	C	A	.	.	DB;REMAP_ALIGN=FP
chr1	2586747	rs10752746	A	G	.	.	DB;REMAP_ALIGN=FP
chr1	2596694	rs2843401	T	C	.	.	DB;REMAP_ALIGN=FP
chr1	2629443	rs4648658	G	A	.	.	DB;REMAP_ALIGN=FP
chr1	2629464	rs4648659	T	G	.	.	DB;REMAP_ALIGN=FP
chr1	2641760	rs4648662	A	G	.	.	DB;REMAP_ALIGN=FP
chr1	3411794	rs870124	T	C,G	.	.	DB;REMAP_ALIGN=FP
chr1	3467334	rs6424078	A	G	.	.	DB;REMAP_ALIGN=FP
chr1	3473163	rs2185639	C	T	.	.	DB;REMAP_ALIGN=FP
chr1	3473674	rs2493323	T	A	.	.	DB;REMAP_ALIGN=FP
chr1	3477892	rs4638054	T	C	.	.	DB;REMAP_ALIGN=FP
chr1	3478076	rs4422946	A	G	.	.	DB;REMAP_ALIGN=FP
chr1	3478475	rs10797395	G	A	.	.	DB;REMAP_ALIGN=FP
chr1	3480624	rs2487677	T	C	.	.	DB;REMAP_ALIGN=FP
chr1	3499885	rs7553399	C	A	.	.	DB;REMAP_ALIGN=FP
chr1	3524083	rs2794322	T	C	.	.	DB;REMAP_ALIGN=FP
chr1	3579915	rs2794340	T	C	.	.	DB;REMAP_ALIGN=FP
chr1	3628610	rs147637374	CGTTCTGGGAGCTCCTCCCCC	CG,CATTCTGGGAGCTCCTCCCCC	.	.	DB;REMAP_ALIGN=FP
chr1	3631572	rs2760321	T	C	.	.	DB;REMAP_ALIGN=FP
chr1	3722110	rs1801174	C	T	.	.	DB;REMAP_ALIGN=FP
chr1	3723521	rs6424091	C	G,T,A	.	.	DB;REMAP_ALIGN=FP
chr1	3727785	rs2181486	A	G	.	.	DB;REMAP_ALIGN=FP
chr1	3727810	rs2146657	A	G	.	.	DB;REMAP_ALIGN=FP
chr1	3729280	rs2096224	G	A	.	.	DB;REMAP_ALIGN=FP
chr1	3729573	rs11589885	C	T	.	.	DB;REMAP_ALIGN=FP
chr1	3729628	rs1885867	G	A	.	.	DB;REMAP_ALIGN=FP
chr1	3729650	rs1885866	T	C	.	.	DB;REMAP_ALIGN=FP
chr1	3815539	rs4648409	T	C	.	.	DB;REMAP_ALIGN=FP
chr1	3829223	rs2275832	T	C	.	.	DB;REMAP_ALIGN=FP
chr1	3830025	rs2275826	C	G	.	.	DB;REMAP_ALIGN=FP
chr1	3831039	rs6413779	T	C	.	.	DB;REMAP_ALIGN=FP
chr1	3839111	rs1891941	T	C	.	.	DB;REMAP_ALIGN=FP
chr1	3843220	rs10797347	A	G	.	.	DB;REMAP_ALIGN=FP
chr1	3858890	rs4376673	C	G	.	.	DB;REMAP_ALIGN=FP
chr1	3866044	rs10909809	C	T	.	.	DB;REMAP_ALIGN=FP
chr1	3891029	rs4274008	G	C	.	.	DB;REMAP_ALIGN=FP
chr1	4712657	rs242056	G	A,T	.	.	DB;REMAP_ALIGN=FP
chr1	4787785	rs4654460	G	A	.	.	DB;REMAP_ALIGN=FP
chr1	5877331	rs3747989	C	T	.	.	DB;REMAP_ALIGN=FP
chr1	5879484	rs11121915	T	G,C,A	.	.	DB;REMAP_ALIGN=FP
chr1	5888617	rs2282281	G	A	.	.	DB;REMAP_ALIGN=FP
chr1	6095272	rs1555144	T	C	.	.	DB;REMAP_ALIGN=FP
chr1	6098502	rs2229002	A	G	.	.	DB;REMAP_ALIGN=FP
chr1	6101994	rs6696489	T	C	.	.	DB;REMAP_ALIGN=FP
chr1	6110364	rs78789357	CG	C	.	.	DB;REMAP_ALIGN=FP
chr1	6124032	rs2843493	A	G	.	.	DB;REMAP_ALIGN=FP
chr1	6124132	rs2273041	A	G	.	.	DB;REMAP_ALIGN=FP
chr1	6144206	rs9435102	A	G	.	.	DB;REMAP_ALIGN=FP
chr1	6245232	rs61760836	C	A	.	.	DB;REMAP_ALIGN=FP
chr1	6245243	rs61760837	C	A	.	.	DB;REMAP_ALIGN=FP
chr1	6253878	rs12735670	C	T	.	.	DB;REMAP_ALIGN=FP
chr1	6254762	rs11590458	T	C	.	.	DB;REMAP_ALIGN=FP
chr1	6470905	rs111312565	C	CG	.	.	DB;REMAP_ALIGN=FP
chr1	6519547	rs1556035	C	T	.	.	DB;REMAP_ALIGN=FP
chr1	6526010	rs7548042	C	T,G	.	.	DB;REMAP_ALIGN=FP
chr1	6554331	rs6693391	A	C,T	.	.	DB;REMAP_ALIGN=FP
chr1	6554355	rs6693400	A	G	.	.	DB;REMAP_ALIGN=FP
chr1	6554475	rs4908923	G	A,C	.	.	DB;REMAP_ALIGN=FP
chr1	6571259	rs11122096	G	A	.	.	DB;REMAP_ALIGN=FP
chr1	6575171	rs10864628	A	G	.	.	DB;REMAP_ALIGN=FP
chr1	6621684	rs3747994	C	T	.	.	DB;REMAP_ALIGN=FP
chr1	6635742	rs6577583	A	G	.	.	DB;REMAP_ALIGN=FP
chr1	6644575	rs200458	A	G	.	.	DB;REMAP_ALIGN=FP
chr1	7142130	rs970973	T	C	.	.	DB;REMAP_ALIGN=FP
chr1	7677739	rs3011926	A	G	.	.	DB;REMAP_ALIGN=FP
chr1	7736581	rs2071985	A	G	.	.	DB;REMAP_ALIGN=FP
chr1	7750954	rs1573753	G	A	.	.	DB;REMAP_ALIGN=FP
chr1	7751155	rs10779689	A	G	.	.	DB;REMAP_ALIGN=FP
chr1	7785635	rs228729	T	C	.	.	DB;REMAP_ALIGN=FP
chr1	7801092	rs796852683	TCTT	TCTTT,TTTT,TC	.	.	DB;REMAP_ALIGN=FP
chr1	7809855	rs228668	G	C	.	.	DB;REMAP_ALIGN=FP
chr1	7809988	rs228669	T	C	.	.	DB;REMAP_ALIGN=FP
chr1	7827433	rs228696	T	C	.	.	DB;REMAP_ALIGN=FP
chr1	7830204	rs1773135	A	G	.	.	DB;REMAP_ALIGN=FP
chr1	7846416	rs172932	G	T	.	.	DB;REMAP_ALIGN=FP
chr1	7853370	rs228648	G	A	.	.	DB;REMAP_ALIGN=FP
chr1	7936574	rs226478	A	G	.	.	DB;REMAP_ALIGN=FP
chr1	8330435	rs1058619	A	G	.	.	DB;REMAP_ALIGN=FP
chr1	8358584	rs11121172	C	A	.	.	DB;REMAP_ALIGN=FP
chr1	8358590	rs1058766	T	C	.	.	DB;REMAP_ALIGN=FP
chr1	8361143	rs13596	T	C	.	.	DB;REMAP_ALIGN=FP
chr1	8951527	rs3765968	T	G,A	.	.	DB;REMAP_ALIGN=FP
chr1	8951663	rs3765966	G	T,A	.	.	DB;REMAP_ALIGN=FP
chr1	8974756	rs35753212	C	CAGA	.	.	DB;REMAP_ALIGN=FP
chr1	9598407	rs9430181	T	G	.	.	DB;REMAP_ALIGN=FP
chr1	9598649	rs9430182	G	A,T	.	.	DB;REMAP_ALIGN=FP
chr1	9610776	rs4926472	C	T	.	.	DB;REMAP_ALIGN=FP
chr1	9654480	rs771764340	GTGC	GATGC,GC,GAGGCCAGATGC	.	.	DB;REMAP_ALIGN=FP
chr1	9654481	rs56017286	T	G	.	.	DB;REMAP_ALIGN=FP
chr1	9654483	rs771369909	C	CCA,G,CA,T	.	.	DB;REMAP_ALIGN=FP
chr1	9756562	rs6680090	T	C	.	.	DB;REMAP_ALIGN=FP
chr1	9967482	rs2890358	G	A	.	.	DB;REMAP_ALIGN=FP
chr1	9985094	rs4073852	C	G	.	.	DB;REMAP_ALIGN=FP
chr1	10282571	rs3748576	G	A	.	.	DB;REMAP_ALIGN=FP
chr1	10297148	rs570124485	ATTT	AT,ATT,ATTTT,ATTTTT,ATTTTTT	.	.	DB;REMAP_ALIGN=FP
chr1	10442250	rs760791153	ATT	AT,ATTT	.	.	DB;REMAP_ALIGN=FP
chr1	10451532	rs666103	T	C	.	.	DB;REMAP_ALIGN=FP
chr1	10536331	rs2480779	A	G	.	.	DB;REMAP_ALIGN=FP
chr1	10653708	rs284294	T	C	.	.	DB;REMAP_ALIGN=FP
chr1	11027467	rs1782455	G	A	.	.	DB;REMAP_ALIGN=FP
chr1	11030859	rs12711521	C	A	.	.	DB;REMAP_ALIGN=FP
chr1	11059842	rs7545802	T	C	.	.	DB;REMAP_ALIGN=FP
chr1	11068597	rs2791655	G	A,T	.	.	DB;REMAP_ALIGN=FP
chr1	11072160	rs1130683	G	A	.	.	DB;REMAP_ALIGN=FP
chr1	11073898	rs10082000	AA	AAAG,AAAAAG,AAAAAAG,AG,AAAAG,AAG	.	.	DB;REMAP_ALIGN=FP
chr1	11081130	rs2258621	C	G,A	.	.	DB;REMAP_ALIGN=FP
chr1	11127836	rs1770344	T	C	.	.	DB;REMAP_ALIGN=FP
chr1	11145001	rs1057079	C	T	.	.	DB;REMAP_ALIGN=FP
chr1	11228700	rs1064261	CG	CA,CGACTCGAATGACA	.	.	DB;REMAP_ALIGN=FP
chr1	11241657	rs1135172	A	G	.	.	DB;REMAP_ALIGN=FP
chr1	11501536	rs2817580	G	A	.	.	DB;REMAP_ALIGN=FP
chr1	11515318	rs2594318	T	A	.	.	DB;REMAP_ALIGN=FP
chr1	11519413	rs2072994	G	A	.	.	DB;REMAP_ALIGN=FP
chr1	11648679	rs1055547	T	C	.	.	DB;REMAP_ALIGN=FP
chr1	11654311	rs2272983	T	G	.	.	DB;REMAP_ALIGN=FP
chr1	11676994	rs2294638	G	C	.	.	DB;REMAP_ALIGN=FP
chr1	11764518	rs10864536	T	C	.	.	DB;REMAP_ALIGN=FP
chr1	11767123	rs6540995	A	G	.	.	DB;REMAP_ALIGN=FP
chr1	11767247	rs6540996	A	G	.	.	DB;REMAP_ALIGN=FP
chr1	11768181	rs4845880	G	A	.	.	DB;REMAP_ALIGN=FP
chr1	11768262	rs4845881	G	A	.	.	DB;REMAP_ALIGN=FP
chr1	11771558	rs6667720	C	T	.	.	DB;REMAP_ALIGN=FP
chr1	11772254	rs10779764	G	C	.	.	DB;REMAP_ALIGN=FP
chr1	11776571	rs6699881	T	C	.	.	DB;REMAP_ALIGN=FP
chr1	11779941	rs4846044	T	C	.	.	DB;REMAP_ALIGN=FP
chr1	11785112	rs11586659	T	G	.	.	DB;REMAP_ALIGN=FP
chr1	11789390	rs868014	A	G	.	.	DB;REMAP_ALIGN=FP
chr1	11794400	rs4846051	G	A	.	.	DB;REMAP_ALIGN=FP
chr1	11794698	rs1994798	G	A	.	.	DB;REMAP_ALIGN=FP
chr1	11824498	rs198400	A	G	.	.	DB;REMAP_ALIGN=FP
chr1	11922487	rs2639453	T	C	.	.	DB;REMAP_ALIGN=FP
chr1	11923149	rs3795408	A	G	.	.	DB;REMAP_ALIGN=FP
chr1	12002148	rs2236057	A	G	.	.	DB;REMAP_ALIGN=FP
chr1	12022869	rs2295283	A	G	.	.	DB;REMAP_ALIGN=FP
chr1	12341811	rs28551666	A	C	.	.	DB;REMAP_ALIGN=FP
chr1	12828741	rs113914674	G	GC,GT,C	.	.	DB;REMAP_ALIGN=FP
chr1	12847984	rs1736811	C	T	.	.	DB;REMAP_ALIGN=FP
chr1	13260172	rs4026293	C	T	.	.	DB;REMAP_ALIGN=FP
chr1	13260189	rs61779368	C	A	.	.	DB;REMAP_ALIGN=FP
chr1	13260305	rs61779367	C	G	.	.	DB;REMAP_ALIGN=FP
chr1	13260431	rs7419099	C	T	.	.	DB;REMAP_ALIGN=FP
chr1	13369163	rs748005551	G	T	.	.	DB;REMAP_ALIGN=FP
chr1	13369227	rs12123403	G	A	.	.	DB;REMAP_ALIGN=FP
chr1	13369329	rs12131695	C	G	.	.	DB;REMAP_ALIGN=FP
chr1	13369358	rs12123444	G	A	.	.	DB;REMAP_ALIGN=FP
chr1	13369516	rs12119874	T	C	.	.	DB;REMAP_ALIGN=FP
chr1	13369564	rs2359294	A	G,C,T	.	.	DB;REMAP_ALIGN=FP
chr1	13369571	rs2359295	A	G	.	.	DB;REMAP_ALIGN=FP
chr1	13369589	rs2101624	A	T,C	.	.	DB;REMAP_ALIGN=FP
chr1	13369596	rs2101625	G	A	.	.	OLD_ID=rs200378484;REMAP_ALIGN=FP
chr1	13369632	rs731980	T	C	.	.	DB;REMAP_ALIGN=FP
chr1	13614369	rs2486188	C	G	.	.	DB;REMAP_ALIGN=FP
chr1	13816508	rs1046331	A	G	.	.	DB;REMAP_ALIGN=FP
chr1	13823127	rs2697968	T	C	.	.	DB;REMAP_ALIGN=FP
chr1	15171231	rs6429722	T	C	.	.	DB;REMAP_ALIGN=FP
chr1	15215041	rs3753314	C	T	.	.	DB;REMAP_ALIGN=FP
chr1	15388313	rs4661625	G	T,C	.	.	DB;REMAP_ALIGN=FP
chr1	15427988	rs2473356	T	C	.	.	DB;REMAP_ALIGN=FP
chr1	15443380	rs35149641	G	GC,C	.	.	DB;REMAP_ALIGN=FP
chr1	15461774	rs3737696	A	C	.	.	DB;REMAP_ALIGN=FP
chr1	15485937	rs6429745	A	G	.	.	DB;REMAP_ALIGN=FP
chr1	15487256	rs2011159	C	T	.	.	DB;REMAP_ALIGN=FP
chr1	15487474	rs3737704	A	C	.	.	DB;REMAP_ALIGN=FP
chr1	15506048	rs1052576	T	C	.	.	DB;REMAP_ALIGN=FP
chr1	15518120	rs1132312	A	G	.	.	DB;REMAP_ALIGN=FP
chr1	15518431	rs1820205	C	T	.	.	DB;REMAP_ALIGN=FP
chr1	15583355	rs6429757	C	G	.	.	DB;REMAP_ALIGN=FP
chr1	15583400	rs6429758	A	G	.	.	DB;REMAP_ALIGN=FP
chr1	15633391	rs3795762	C	G,T	.	.	DB;REMAP_ALIGN=FP
chr1	15770439	rs10927851	C	T	.	.	DB;REMAP_ALIGN=FP
chr1	15929512	rs848209	T	C	.	.	DB;REMAP_ALIGN=FP
chr1	15933318	rs848210	A	G,T	.	.	DB;REMAP_ALIGN=FP
chr1	15938926	rs767359339	GA	GG,GAGGGTAGGTGGGGCTGG	.	.	DB;REMAP_ALIGN=FP
chr1	15945755	rs848217	A	G	.	.	DB;REMAP_ALIGN=FP
chr1	16015742	rs1739840	A	G	.	.	DB;REMAP_ALIGN=FP
chr1	16017865	rs732286	A	G	.	.	DB;REMAP_ALIGN=FP
chr1	16017907	rs945416	G	A	.	.	DB;REMAP_ALIGN=FP
chr1	16017999	rs1572381	G	A	.	.	DB;REMAP_ALIGN=FP
chr1	16018235	rs945418	T	C	.	.	DB;REMAP_ALIGN=FP
chr1	16024780	rs10927887	A	G	.	.	DB;REMAP_ALIGN=FP
chr1	16027785	rs10927889	G	C	.	.	DB;REMAP_ALIGN=FP
chr1	16030006	rs1805152	G	A	.	.	DB;REMAP_ALIGN=FP
chr1	16032190	rs6669935	C	G	.	.	DB;REMAP_ALIGN=FP
chr1	16032436	rs10803407	CT	CC,CTAACTCTTCCCCACC	.	.	DB;REMAP_ALIGN=FP
chr1	16032556	rs10927892	C	A,T	.	.	DB;REMAP_ALIGN=FP
chr1	16032556	rs10927893	CA	CG,CAAG	.	.	DB;REMAP_ALIGN=FP
chr1	16044572	rs2015352	G	T,A,C	.	.	DB;REMAP_ALIGN=FP
chr1	16045508	rs6604910	G	C	.	.	DB;REMAP_ALIGN=FP
chr1	16046629	rs5257	A	G	.	.	DB;REMAP_ALIGN=FP
chr1	16046704	rs35820664	CCTT	C	.	.	DB;REMAP_ALIGN=FP
chr1	16048038	rs2014562	G	C	.	.	DB;REMAP_ALIGN=FP
chr1	16048499	rs1889788	C	T	.	.	DB;REMAP_ALIGN=FP
chr1	16048567	rs773611456	GCA	GGA,GC	.	.	DB;REMAP_ALIGN=FP
chr1	16048569	rs45575235	A	C,T	.	.	DB;REMAP_ALIGN=FP
chr1	16049696	rs7367494	C	T	.	.	DB;REMAP_ALIGN=FP
chr1	16049734	rs370182149	AA	AAT,AT,AATAT	.	.	DB;REMAP_ALIGN=FP
chr1	16049737	rs59924562	A	T	.	.	DB;REMAP_ALIGN=FP
chr1	16049743	rs34589727	TC	T	.	.	DB;REMAP_ALIGN=FP
chr1	16049783	rs7365182	G	A	.	.	DB;REMAP_ALIGN=FP
chr1	16049824	rs7368151	T	C	.	.	DB;REMAP_ALIGN=FP
chr1	16049963	rs7368166	T	C,A,G	.	.	DB;REMAP_ALIGN=FP
chr1	16053701	rs5253	T	C	.	.	DB;REMAP_ALIGN=FP
chr1	16053748	rs2275166	A	G	.	.	DB;REMAP_ALIGN=FP
chr1	16053757	rs2275167	C	T	.	.	DB;REMAP_ALIGN=FP
chr1	16056382	rs7517792	A	G	.	.	DB;REMAP_ALIGN=FP
chr1	16056833	rs138507185	AT	ATC,ATCC,AC,ATCCCCCCC,ATA,ATCCC	.	.	DB;REMAP_ALIGN=FP
chr1	16056840	rs796803830	CGCA	CCCA,CGCCA,CG,CGCCCA	.	.	DB;REMAP_ALIGN=FP
chr1	16056953	rs10803415	A	C	.	.	DB;REMAP_ALIGN=FP
chr1	16057173	rs6660218	T	G	.	.	DB;REMAP_ALIGN=FP
chr1	16057247	rs1057857	C	G	.	.	DB;REMAP_ALIGN=FP
chr1	16058680	rs17853748	G	A	.	.	DB;REMAP_ALIGN=FP
chr1	16059485	rs3884058	G	A	.	.	DB;REMAP_ALIGN=FP
chr1	16059513	rs2863452	T	C	.	.	DB;REMAP_ALIGN=FP
chr1	16059921	rs9442230	G	A	.	.	DB;REMAP_ALIGN=FP
chr1	16059952	rs11576236	G	C,T	.	.	DB;REMAP_ALIGN=FP
chr1	16062061	rs2863455	C	T,A,G	.	.	DB;REMAP_ALIGN=FP
chr1	16062151	rs2863456	T	C	.	.	DB;REMAP_ALIGN=FP
chr1	16062214	rs28570004	G	C,T	.	.	DB;REMAP_ALIGN=FP
chr1	16206527	rs221052	C	T	.	.	DB;REMAP_ALIGN=FP
chr1	16405151	rs3106498	T	C	.	.	DB;REMAP_ALIGN=FP
chr1	16410051	rs10907226	C	T	.	.	DB;REMAP_ALIGN=FP
chr1	16564103	rs2990550	T	A	.	.	DB;REMAP_ALIGN=FP
chr1	16564176	rs2419526	T	C	.	.	DB;REMAP_ALIGN=FP
chr1	16564177	rs2419525	G	A	.	.	DB;REMAP_ALIGN=FP
chr1	16566066	rs649559	C	T	.	.	DB;REMAP_ALIGN=FP
chr1	16569139	rs11581926	T	G,A,C	.	.	DB;REMAP_ALIGN=FP
chr1	16575219	rs4661824	G	A	.	.	DB;REMAP_ALIGN=FP
chr1	16577417	rs61772344	T	A	.	.	DB;REMAP_ALIGN=FP
chr1	16582557	rs3897177	C	T	.	.	DB;REMAP_ALIGN=FP
chr1	16582634	rs4996328	T	C,G	.	.	DB;REMAP_ALIGN=FP
chr1	16691180	rs2743471	C	A	.	.	DB;REMAP_ALIGN=FP
chr1	16696457	rs557690	C	A	.	.	DB;REMAP_ALIGN=FP
chr1	16707263	rs1736691	A	G,C	.	.	DB;REMAP_ALIGN=FP
chr1	16707359	rs2476568	C	T	.	.	DB;REMAP_ALIGN=FP
chr1	16707546	rs2743505	T	C	.	.	DB;REMAP_ALIGN=FP
chr1	16757312	rs1057346	T	C,A	.	.	DB;REMAP_ALIGN=FP
chr1	16758320	rs11260922	G	A	.	.	DB;REMAP_ALIGN=FP
chr1	16758670	rs2490828	G	C,T,A	.	.	DB;REMAP_ALIGN=FP
chr1	16759339	rs2005622	G	T	.	.	DB;REMAP_ALIGN=FP
chr1	16759557	rs1057286	T	C,A	.	.	DB;REMAP_ALIGN=FP
chr1	16760870	rs2446556	C	G,T	.	.	DB;REMAP_ALIGN=FP
chr1	16872023	rs7546402	T	G	.	.	DB;REMAP_ALIGN=FP
chr1	16969184	rs4920574	T	C	.	.	DB;REMAP_ALIGN=FP
chr1	16970794	rs9435656	C	T	.	.	DB;REMAP_ALIGN=FP
chr1	16977094	rs2235932	C	T	.	.	DB;REMAP_ALIGN=FP
chr1	16992516	rs2076603	G	A	.	.	DB;REMAP_ALIGN=FP
chr1	17033181	rs1022580	C	A	.	.	DB;REMAP_ALIGN=FP
chr1	17054002	rs2746462	G	T,C	.	.	DB;REMAP_ALIGN=FP
chr1	17069026	rs2076598	G	A	.	.	DB;REMAP_ALIGN=FP
chr1	17070208	rs2076595	T	C	.	.	DB;REMAP_ALIGN=FP
chr1	17075640	rs3818034	T	C	.	.	DB;REMAP_ALIGN=FP
chr1	17075664	rs3818033	G	A	.	.	DB;REMAP_ALIGN=FP
chr1	17075760	rs3818032	C	T	.	.	DB;REMAP_ALIGN=FP
chr1	17075852	rs2647205	C	T	.	.	DB;REMAP_ALIGN=FP
chr1	17079314	rs2057096	G	A	.	.	DB;REMAP_ALIGN=FP
chr1	17079421	rs2057095	C	T	.	.	DB;REMAP_ALIGN=FP
chr1	17079454	rs2057094	C	T	.	.	DB;REMAP_ALIGN=FP
chr1	17083869	rs1883913	G	A,C	.	.	DB;REMAP_ALIGN=FP
chr1	17092388	rs2647184	A	G	.	.	DB;REMAP_ALIGN=FP
chr1	17092399	rs2273111	A	G	.	.	DB;REMAP_ALIGN=FP
chr1	17092571	rs11203298	T	C	.	.	DB;REMAP_ALIGN=FP
chr1	17223730	rs3003481	T	C	.	.	DB;REMAP_ALIGN=FP
chr1	17331039	rs11203366	G	A	.	.	DB;REMAP_ALIGN=FP
chr1	17331121	rs11203367	T	C	.	.	DB;REMAP_ALIGN=FP
chr1	17334004	rs874881	G	C,T	.	.	DB;REMAP_ALIGN=FP
chr1	17334633	rs1555658	A	C	.	.	DB;REMAP_ALIGN=FP
chr1	17336144	rs2240340	T	C	.	.	DB;REMAP_ALIGN=FP
chr1	17336167	rs1748033	T	C	.	.	DB;REMAP_ALIGN=FP
chr1	17336256	rs1621005	C	G	.	.	DB;REMAP_ALIGN=FP
chr1	17393943	rs6695849	T	C	.	.	DB;REMAP_ALIGN=FP
chr1	17394119	rs10458537	A	C	.	.	DB;REMAP_ALIGN=FP
chr1	17398653	rs774990219	CGCCCCCCCCCCCAC	CCCCCCCCCCCCCAC,CGCCCCCCCAC,CGCCCCCCCCCCAC,CGCTCCCCCCCCCCCCCCCCCCCCCCCCCCCAC,CG	.	.	DB;REMAP_ALIGN=FP
chr1	17398862	rs2244936	C	G	.	.	DB;REMAP_ALIGN=FP
chr1	17410082	rs2762890	A	G	.	.	DB;REMAP_ALIGN=FP
chr1	17694911	rs905389	T	C	.	.	DB;REMAP_ALIGN=FP
chr1	17696870	rs2270978	C	T,G	.	.	DB;REMAP_ALIGN=FP
chr1	17697014	rs2270977	T	C	.	.	DB;REMAP_ALIGN=FP
chr1	17697195	rs2270976	A	G	.	.	DB;REMAP_ALIGN=FP
chr1	18481403	rs2992755	C	G,A,T	.	.	DB;REMAP_ALIGN=FP
chr1	18481798	rs2992753	C	A	.	.	DB;REMAP_ALIGN=FP
chr1	18481971	rs3007718	T	A	.	.	DB;REMAP_ALIGN=FP
chr1	18482032	rs2992752	A	C,G	.	.	DB;REMAP_ALIGN=FP
chr1	18859635	rs9701796	G	C	.	.	DB;REMAP_ALIGN=FP
chr1	18875462	rs2230708	A	G	.	.	DB;REMAP_ALIGN=FP
chr1	18876276	rs7550822	T	C	.	.	DB;REMAP_ALIGN=FP
chr1	18876402	rs2230707	G	A	.	.	DB;REMAP_ALIGN=FP
chr1	18876423	rs7550938	T	C	.	.	DB;REMAP_ALIGN=FP
chr1	18876432	rs2230706	T	C	.	.	DB;REMAP_ALIGN=FP
chr1	18877503	rs2230705	C	G	.	.	DB;REMAP_ALIGN=FP
chr1	18877660	rs6426813	G	A	.	.	DB;REMAP_ALIGN=FP
chr1	18881651	rs112548638	G	GGGTTGCCT,GGGTTGCCC	.	.	DB;REMAP_ALIGN=FP
chr1	18889340	rs941495	T	C	.	.	DB;REMAP_ALIGN=FP
chr1	19084635	rs1043905	A	G,C	.	.	DB;REMAP_ALIGN=FP
chr1	19086767	rs12584	T	A,C	.	.	DB;REMAP_ALIGN=FP
chr1	19088810	rs1043899	C	T	.	.	DB;REMAP_ALIGN=FP
chr1	19093898	rs1106839	G	A	.	.	DB;REMAP_ALIGN=FP
chr1	19099705	rs2236377	G	A	.	.	DB;REMAP_ALIGN=FP
chr1	19106955	rs6426677	A	G	.	.	DB;REMAP_ALIGN=FP
chr1	19121349	rs1044010	C	G	.	.	DB;REMAP_ALIGN=FP
chr1	19165363	rs3748757	T	C	.	.	DB;REMAP_ALIGN=FP
chr1	19173341	rs951908	G	C	.	.	DB;REMAP_ALIGN=FP
chr1	19183900	rs3762396	A	G	.	.	DB;REMAP_ALIGN=FP
chr1	19231219	rs2275403	G	C,T	.	.	DB;REMAP_ALIGN=FP
chr1	19256069	rs1557133	G	A	.	.	DB;REMAP_ALIGN=FP
chr1	19268643	rs2235795	C	T	.	.	DB;REMAP_ALIGN=FP
chr1	19269398	rs6665423	G	A	.	.	DB;REMAP_ALIGN=FP
chr1	19269630	rs2235794	C	T	.	.	DB;REMAP_ALIGN=FP
chr1	19269662	rs6665756	G	T	.	.	DB;REMAP_ALIGN=FP
chr1	19282760	rs1738025	T	C	.	.	DB;REMAP_ALIGN=FP
chr1	19284747	rs1738023	T	C	.	.	DB;REMAP_ALIGN=FP
chr1	19311815	rs2227295	A	G	.	.	DB;REMAP_ALIGN=FP
chr1	19694500	rs4370779	A	G	.	.	DB;REMAP_ALIGN=FP
chr1	19694501	rs4515815	C	T	.	.	DB;REMAP_ALIGN=FP
chr1	19978572	rs10732279	C	T	.	.	DB;REMAP_ALIGN=FP
chr1	20115561	rs584367	T	C	.	.	DB;REMAP_ALIGN=FP
chr1	20164025	rs6426616	T	C	.	.	DB;REMAP_ALIGN=FP
chr1	20589096	rs3215400	TC	T	.	.	DB;REMAP_ALIGN=FP
chr1	20637835	rs2298298	A	G	.	.	DB;REMAP_ALIGN=FP
chr1	20645555	rs3131713	G	A	.	.	DB;REMAP_ALIGN=FP
chr1	20650728	rs686658	A	T	.	.	DB;REMAP_ALIGN=FP
chr1	20652339	rs6893	T	C,G	.	.	DB;REMAP_ALIGN=FP
chr1	20652814	rs11428148	G	GT,T,A	.	.	DB;REMAP_ALIGN=FP
chr1	20656138	rs4704	G	A	.	.	DB;REMAP_ALIGN=FP
chr1	20661380	rs537816	G	C	.	.	DB;REMAP_ALIGN=FP
chr1	20666326	rs631357	G	C	.	.	DB;REMAP_ALIGN=FP
chr1	20698408	rs522496	C	T	.	.	DB;REMAP_ALIGN=FP
chr1	20713586	rs10799661	C	A	.	.	DB;REMAP_ALIGN=FP
chr1	20717433	rs604645	T	C	.	.	DB;REMAP_ALIGN=FP
chr1	20717668	rs601329	A	G	.	.	DB;REMAP_ALIGN=FP
chr1	20717726	rs601392	A	C	.	.	DB;REMAP_ALIGN=FP
chr1	20724465	rs592060	C	T	.	.	DB;REMAP_ALIGN=FP
chr1	20840911	rs2230573	A	G	.	.	DB;REMAP_ALIGN=FP
chr1	20853688	rs2305463	C	T,A	.	.	DB;REMAP_ALIGN=FP
chr1	20862209	rs10916885	TA	TT,TATTT,TAT	.	.	DB;REMAP_ALIGN=FP
chr1	21050821	rs6426663	C	T	.	.	DB;REMAP_ALIGN=FP
chr1	21468895	rs1827293	A	G	.	.	DB;REMAP_ALIGN=FP
chr1	21473330	rs1971328	A	G	.	.	DB;REMAP_ALIGN=FP
chr1	21474853	rs7531217	G	A	.	.	DB;REMAP_ALIGN=FP
chr1	21478322	rs7535654	T	G,A	.	.	DB;REMAP_ALIGN=FP
chr1	21483257	rs2651399	T	C	.	.	DB;REMAP_ALIGN=FP
chr1	21483431	rs1966022	G	C	.	.	DB;REMAP_ALIGN=FP
chr1	21563142	rs1780316	T	C	.	.	DB;REMAP_ALIGN=FP
chr1	21602767	rs829368	A	G,T	.	.	DB;REMAP_ALIGN=FP
chr1	21602963	rs772552237	GCC	C,CCC	.	.	DB;REMAP_ALIGN=FP
chr1	21606037	rs1767443	C	A,T	.	.	DB;REMAP_ALIGN=FP
chr1	21626943	rs829412	A	G	.	.	DB;REMAP_ALIGN=FP
chr1	21724156	rs2275668	C	A	.	.	DB;REMAP_ALIGN=FP
chr1	21736656	rs10753517	G	A	.	.	DB;REMAP_ALIGN=FP
chr1	21814713	rs10917051	A	C	.	.	DB;REMAP_ALIGN=FP
chr1	21823442	rs897467	T	C,G	.	.	DB;REMAP_ALIGN=FP
chr1	21831196	rs3736355	G	A	.	.	DB;REMAP_ALIGN=FP
chr1	21841723	rs7556412	C	T	.	.	DB;REMAP_ALIGN=FP
chr1	21848107	rs3767138	A	G	.	.	DB;REMAP_ALIGN=FP
chr1	21856978	rs12024579	A	C	.	.	DB;REMAP_ALIGN=FP
chr1	21857246	rs2305562	A	G	.	.	DB;REMAP_ALIGN=FP
chr1	21864961	rs897471	G	A	.	.	DB;REMAP_ALIGN=FP
chr1	21872588	rs2501266	A	T	.	.	DB;REMAP_ALIGN=FP
chr1	21872752	rs2229482	C	T	.	.	DB;REMAP_ALIGN=FP
chr1	21873328	rs2454290	G	A	.	.	DB;REMAP_ALIGN=FP
chr1	21875616	rs2501265	C	T	.	.	DB;REMAP_ALIGN=FP
chr1	21878973	rs2454293	T	C,A,G	.	.	DB;REMAP_ALIGN=FP
chr1	21880156	rs989994	T	C,G	.	.	DB;REMAP_ALIGN=FP
chr1	21880449	rs1874793	G	A	.	.	DB;REMAP_ALIGN=FP
chr1	21880742	rs1874792	T	C	.	.	DB;REMAP_ALIGN=FP
chr1	21881311	rs139046040	ACCCAGGGTGGCAG	A	.	.	DB;REMAP_ALIGN=FP
chr1	21881537	rs921847	C	T	.	.	DB;REMAP_ALIGN=FP
chr1	21884729	rs4654994	T	C	.	.	DB;REMAP_ALIGN=FP
chr1	21890081	rs2254358	C	A	.	.	DB;REMAP_ALIGN=FP
chr1	21890111	rs2254357	C	G,A	.	.	DB;REMAP_ALIGN=FP
chr1	21890615	rs2501260	G	A	.	.	DB;REMAP_ALIGN=FP
chr1	21977935	rs12074015	C	G	.	.	DB;REMAP_ALIGN=FP
chr1	21977936	rs12074016	C	T	.	.	DB;REMAP_ALIGN=FP
chr1	21980847	rs7528228	C	T	.	.	DB;REMAP_ALIGN=FP
chr1	21980865	rs7528300	C	G,A	.	.	DB;REMAP_ALIGN=FP
chr1	21981045	rs7528405	C	T	.	.	DB;REMAP_ALIGN=FP
chr1	21983646	rs10733031	T	G,A	.	.	DB;REMAP_ALIGN=FP
chr1	21983652	rs10733032	C	T	.	.	DB;REMAP_ALIGN=FP
chr1	21983769	rs10733033	G	C,T	.	.	DB;REMAP_ALIGN=FP
chr1	21984169	rs6426735	G	T	.	.	DB;REMAP_ALIGN=FP
chr1	21984181	rs7538207	C	T	.	.	DB;REMAP_ALIGN=FP
chr1	21984232	rs3820287	G	C,A	.	.	DB;REMAP_ALIGN=FP
chr1	21984331	rs1803531	T	C	.	.	DB;REMAP_ALIGN=FP
chr1	21986668	rs1803530	T	C	.	.	DB;REMAP_ALIGN=FP
chr1	21986704	rs34963341	C	A,T	.	.	DB;REMAP_ALIGN=FP
chr1	22009784	rs3820285	C	G	.	.	DB;REMAP_ALIGN=FP
chr1	22009878	rs3806297	C	A,T	.	.	DB;REMAP_ALIGN=FP
chr1	22506250	rs209732	A	T	.	.	DB;REMAP_ALIGN=FP
chr1	22509184	rs209729	A	G	.	.	DB;REMAP_ALIGN=FP
chr1	22520216	rs209720	G	A	.	.	DB;REMAP_ALIGN=FP
chr1	22775195	rs1561624	T	G,A	.	.	DB;REMAP_ALIGN=FP
chr1	22893000	rs309472	T	C,A	.	.	DB;REMAP_ALIGN=FP
chr1	23073439	rs967605	C	T,A	.	.	DB;REMAP_ALIGN=FP
chr1	23091660	rs10799790	C	T	.	.	DB;REMAP_ALIGN=FP
chr1	23092767	rs761112500	CG	CA,CGTCCA	.	.	DB;REMAP_ALIGN=FP
chr1	23092881	rs3765407	G	T	.	.	DB;REMAP_ALIGN=FP
chr1	23092890	rs477830	C	T	.	.	DB;REMAP_ALIGN=FP
chr1	23093362	rs1983965	T	C	.	.	DB;REMAP_ALIGN=FP
chr1	23362440	rs2849028	A	G	.	.	DB;REMAP_ALIGN=FP
chr1	23369659	rs665977	G	A	.	.	DB;REMAP_ALIGN=FP
chr1	23384312	rs605468	A	G	.	.	DB;REMAP_ALIGN=FP
chr1	23387459	rs676363	T	G	.	.	DB;REMAP_ALIGN=FP
chr1	23408748	rs1198423	G	T	.	.	DB;REMAP_ALIGN=FP
chr1	23424647	rs71514235	G	T	.	.	DB;REMAP_ALIGN=FP
chr1	23484165	rs71514236	G	A	.	.	DB;REMAP_ALIGN=FP
chr1	23559007	rs11574	T	C	.	.	DB;REMAP_ALIGN=FP
chr1	23691787	rs10917413	C	G	.	.	DB;REMAP_ALIGN=FP
chr1	23796495	rs762869822	GC	GT,GG,GCG	.	.	DB;REMAP_ALIGN=FP
chr1	23807122	rs1018396	G	A	.	.	DB;REMAP_ALIGN=FP
chr1	23808231	rs719400	T	C	.	.	DB;REMAP_ALIGN=FP
chr1	23817442	rs2076344	A	G	.	.	DB;REMAP_ALIGN=FP
chr1	23874493	rs2229583	C	T	.	.	DB;REMAP_ALIGN=FP
chr1	23874604	rs2229581	G	C,A,T	.	.	DB;REMAP_ALIGN=FP
chr1	23874619	rs2229580	C	T	.	.	DB;REMAP_ALIGN=FP
chr1	23874772	rs2502993	A	G	.	.	DB;REMAP_ALIGN=FP
chr1	23874867	rs4649124	A	G	.	.	DB;REMAP_ALIGN=FP
chr1	23874958	rs3003336	C	T	.	.	DB;REMAP_ALIGN=FP
chr1	23875153	rs2501431	G	A	.	.	DB;REMAP_ALIGN=FP
chr1	23875429	rs2502992	T	C	.	.	DB;REMAP_ALIGN=FP
chr1	23875430	rs2501432	T	C	.	.	DB;REMAP_ALIGN=FP
chr1	23967759	rs4276860	C	T	.	.	DB;REMAP_ALIGN=FP
chr1	24057329	rs7540491	T	C	.	.	DB;REMAP_ALIGN=FP
chr1	24074143	rs10903083	C	G,T,A	.	.	DB;REMAP_ALIGN=FP
chr1	24089569	rs4393101	T	C,A	.	.	DB;REMAP_ALIGN=FP
chr1	24108105	rs11249170	T	C,G	.	.	DB;REMAP_ALIGN=FP
chr1	24134307	rs17852649	T	G	.	.	DB;REMAP_ALIGN=FP
chr1	24159028	rs10751769	T	C	.	.	DB;REMAP_ALIGN=FP
chr1	24159451	rs4649195	T	C	.	.	DB;REMAP_ALIGN=FP
chr1	24187278	rs4090311	G	A	.	.	DB;REMAP_ALIGN=FP
chr1	24454031	rs757416995	CTTT	CTT,CTTTTT,CTTTT,CT,CTTTTTT	.	.	DB;REMAP_ALIGN=FP
chr1	24457707	rs195718	T	C	.	.	DB;REMAP_ALIGN=FP
chr1	24466127	rs195725	T	A	.	.	DB;REMAP_ALIGN=FP
chr1	24601070	rs4553122	T	C	.	.	DB;REMAP_ALIGN=FP
chr1	24663271	rs4649011	G	T	.	.	DB;REMAP_ALIGN=FP
chr1	24771850	rs7548438	C	T	.	.	DB;REMAP_ALIGN=FP
chr1	24964519	rs6672420	A	T	.	.	DB;REMAP_ALIGN=FP
chr1	25284544	rs2301153	G	C,A	.	.	DB;REMAP_ALIGN=FP
chr1	25563141	rs6687605	T	C,A,G	.	.	DB;REMAP_ALIGN=FP
chr1	25563698	rs28969504	A	G	.	.	DB;REMAP_ALIGN=FP
chr1	25758557	rs11321223	AG	A	.	.	DB;REMAP_ALIGN=FP
chr1	25771615	rs762860688	CGGC	CAGC,CG	.	.	DB;REMAP_ALIGN=FP
chr1	25782746	rs12567324	A	G	.	.	DB;REMAP_ALIGN=FP
chr1	25783652	rs3767877	G	A	.	.	DB;REMAP_ALIGN=FP
chr1	25800189	rs12121707	T	C	.	.	DB;REMAP_ALIGN=FP
chr1	25805163	rs7349185	G	A	.	.	DB;REMAP_ALIGN=FP
chr1	25811645	rs760598	C	A	.	.	DB;REMAP_ALIGN=FP
chr1	25811771	rs760597	T	C	.	.	DB;REMAP_ALIGN=FP
chr1	25812646	rs10902685	C	T	.	.	DB;REMAP_ALIGN=FP
chr1	25814082	rs2294228	C	A	.	.	DB;REMAP_ALIGN=FP
chr1	25820393	rs984412	C	G	.	.	DB;REMAP_ALIGN=FP
chr1	25826267	rs6598924	A	G	.	.	DB;REMAP_ALIGN=FP
chr1	25983903	rs2275102	A	G	.	.	DB;REMAP_ALIGN=FP
chr1	26031165	rs2736831	C	A	.	.	DB;REMAP_ALIGN=FP
chr1	26185209	rs2783680	A	G	.	.	DB;REMAP_ALIGN=FP
chr1	26282322	.	CAGGACAGGGACTGGGGCCGGGACCGGGACCGGGACTGGGGCCGGGACCGGGACCGGGACTGGGGCCGGGACCGGGACCG	CGGGACAGGGACTGGGGCCGGGACCGGGACCGGGACTGGGGCCGGGACCGGGACCGGGACTGGGGCCGGGACCGGGACCG,CA,CAGGACCGGGACTGGGGCCGGGACCGGGACCGGGACTGGGGCCGGGACCGGGACCG,CAGGACCGGGACTGGGGCCGGGACCGGGACCG,CAGGACCGGGACCGGGACTGGGGCCGGGACCGGGACCG,CAGGACCGGGACCGGGACTGGGGCCGGGACCGGGACCGGGACTGGGGCCGGGACCGGGACCG	.	.	REMAP_ALIGN=FP
chr1	26282768	rs7522905	C	T	.	.	DB;REMAP_ALIGN=FP
chr1	26282816	rs6598952	G	T,A	.	.	DB;REMAP_ALIGN=FP
chr1	26284400	rs4332350	A	C,T	.	.	DB;REMAP_ALIGN=FP
chr1	26285551	rs11247898	A	G	.	.	DB;REMAP_ALIGN=FP
chr1	26294355	rs3832184	C	CA	.	.	DB;REMAP_ALIGN=FP
chr1	26300987	rs2276712	T	C,G	.	.	DB;REMAP_ALIGN=FP
chr1	26320235	rs1071849	A	G	.	.	DB;REMAP_ALIGN=FP
chr1	26320239	rs17645	A	G	.	.	DB;REMAP_ALIGN=FP
chr1	26322060	rs11247913	G	C	.	.	DB;REMAP_ALIGN=FP
chr1	26374304	rs7520030	T	C	.	.	DB;REMAP_ALIGN=FP
chr1	26426501	rs4659441	T	C	.	.	DB;REMAP_ALIGN=FP
chr1	26529971	rs11800553	T	G	.	.	DB;REMAP_ALIGN=FP
chr1	26543119	rs921893	G	A	.	.	DB;REMAP_ALIGN=FP
chr1	26553429	rs4970490	T	C,G	.	.	DB;REMAP_ALIGN=FP
chr1	26574244	rs282179	C	G	.	.	DB;REMAP_ALIGN=FP
chr1	26884230	rs3170660	T	C	.	.	DB;REMAP_ALIGN=FP
chr1	26993865	rs6689941	T	C	.	.	DB;REMAP_ALIGN=FP
chr1	27100305	rs4266911	T	C	.	.	DB;REMAP_ALIGN=FP
chr1	27100550	rs4418629	T	C	.	.	DB;REMAP_ALIGN=FP
chr1	27283489	rs6670124	T	G	.	.	DB;REMAP_ALIGN=FP
chr1	27333474	rs6687283	C	T	.	.	DB;REMAP_ALIGN=FP
chr1	27353306	rs3813795	A	G	.	.	DB;REMAP_ALIGN=FP
chr1	27353801	rs8533	A	G	.	.	DB;REMAP_ALIGN=FP
chr1	27359572	rs7521552	G	C,T	.	.	DB;REMAP_ALIGN=FP
chr1	27369520	rs10218730	C	T	.	.	DB;REMAP_ALIGN=FP
chr1	27549313	rs4908364	C	T	.	.	DB;REMAP_ALIGN=FP
chr1	27549971	rs2076457	C	A	.	.	DB;REMAP_ALIGN=FP
chr1	27668566	rs56015130	G	T	.	.	DB;REMAP_ALIGN=FP
chr1	27760444	rs10902671	C	A	.	.	DB;REMAP_ALIGN=FP
chr1	27882794	rs3766398	A	G	.	.	DB;REMAP_ALIGN=FP
chr1	27882851	rs3766399	T	C	.	.	DB;REMAP_ALIGN=FP
chr1	27882855	rs3766400	A	G	.	.	DB;REMAP_ALIGN=FP
chr1	27942324	rs5018921	A	C,G	.	.	DB;REMAP_ALIGN=FP
chr1	27963720	rs4373781	C	G,A	.	.	DB;REMAP_ALIGN=FP
chr1	28812462	rs1042114	TG	TT,TGCGCCTT	.	.	DB;REMAP_ALIGN=FP
chr1	28863085	rs2234918	C	T	.	.	DB;REMAP_ALIGN=FP
chr1	29148829	rs2230678	C	T	.	.	DB;REMAP_ALIGN=FP
chr1	29148882	rs2230677	C	G,A,T	.	.	DB;REMAP_ALIGN=FP
chr1	29149135	rs747281307	TT	TG,TTATGGCTGCGGCTGCGGCTCTTG	.	.	DB;REMAP_ALIGN=FP
chr1	29203187	rs1062924	T	C	.	.	DB;REMAP_ALIGN=FP
chr1	29216125	rs1128400	A	G	.	.	DB;REMAP_ALIGN=FP
chr1	29230712	rs2640466	C	T	.	.	DB;REMAP_ALIGN=FP
chr1	30716054	rs20566	A	G	.	.	DB;REMAP_ALIGN=FP
chr1	30742517	rs1050663	T	C	.	.	DB;REMAP_ALIGN=FP
chr1	30973085	rs2491135	C	G	.	.	DB;REMAP_ALIGN=FP
chr1	31259755	rs755875311	CAAA	CA,CAA,CAAAA,CAAAAA	.	.	DB;REMAP_ALIGN=FP
chr1	31261079	rs12121460	A	G,T	.	.	DB;REMAP_ALIGN=FP
chr1	31291866	rs142762586	C	CAAG,CAGG	.	.	DB;REMAP_ALIGN=FP
chr1	31424646	rs1320585	A	G	.	.	DB;REMAP_ALIGN=FP
chr1	31426837	rs10454445	A	T,C	.	.	DB;REMAP_ALIGN=FP
chr1	31426857	rs10454446	C	T	.	.	DB;REMAP_ALIGN=FP
chr1	31433042	rs782648960	ACAG	ACAGCAG,ACAGCAGCAG,AGCAG	.	.	DB;REMAP_ALIGN=FP
chr1	31434035	rs11587589	A	G	.	.	DB;REMAP_ALIGN=FP
chr1	31626924	rs2271933	A	G	.	.	DB;REMAP_ALIGN=FP
chr1	31653830	rs3817398	T	C	.	.	DB;REMAP_ALIGN=FP
chr1	31668890	rs2271929	C	G,A,T	.	.	DB;REMAP_ALIGN=FP
chr1	31670567	rs2292990	G	C,T	.	.	DB;REMAP_ALIGN=FP
chr1	31679408	rs4949461	C	T	.	.	DB;REMAP_ALIGN=FP
chr1	31682970	rs10737358	A	G	.	.	DB;REMAP_ALIGN=FP
chr1	31691268	rs10798884	A	T	.	.	DB;REMAP_ALIGN=FP
chr1	31692773	rs3818788	T	C	.	.	DB;REMAP_ALIGN=FP
chr1	31698605	rs2228550	T	G,A	.	.	DB;REMAP_ALIGN=FP
chr1	31699894	rs2228552	G	T,A	.	.	DB;REMAP_ALIGN=FP
chr1	31728046	rs1127100	T	C	.	.	DB;REMAP_ALIGN=FP
chr1	31800425	rs552124	A	G	.	.	DB;REMAP_ALIGN=FP
chr1	31815009	rs6664445	T	C	.	.	DB;REMAP_ALIGN=FP
chr1	32192461	rs79952364	G	GGT,GT	.	.	DB;REMAP_ALIGN=FP
chr1	32668367	rs2762904	T	C	.	.	DB;REMAP_ALIGN=FP
chr1	32669173	rs359955	A	C,T	.	.	DB;REMAP_ALIGN=FP
chr1	32669388	rs359956	A	G	.	.	DB;REMAP_ALIGN=FP
chr1	32672915	rs607202	A	C	.	.	DB;REMAP_ALIGN=FP
chr1	32673441	rs201749130	TC	TT,TCT,TCTT	.	.	DB;REMAP_ALIGN=FP
chr1	32673443	rs11373803	T	TC	.	.	DB;REMAP_ALIGN=FP
chr1	32695277	rs360042	C	T	.	.	DB;REMAP_ALIGN=FP
chr1	32695611	rs360041	T	C	.	.	DB;REMAP_ALIGN=FP
chr1	32853033	rs785274	G	A	.	.	DB;REMAP_ALIGN=FP
chr1	32864831	rs1284368	A	G	.	.	DB;REMAP_ALIGN=FP
chr1	33010190	rs6884	A	G	.	.	DB;REMAP_ALIGN=FP
chr1	33094737	rs804428	A	G	.	.	DB;REMAP_ALIGN=FP
chr1	33181349	rs622407	A	G	.	.	DB;REMAP_ALIGN=FP
chr1	33276627	rs4475712	T	C	.	.	DB;REMAP_ALIGN=FP
chr1	33295142	rs4641276	T	C	.	.	DB;REMAP_ALIGN=FP
chr1	33367264	rs6425816	A	G	.	.	DB;REMAP_ALIGN=FP
chr1	33491552	rs4403594	T	G	.	.	DB;REMAP_ALIGN=FP
chr1	33494462	rs9943259	A	G	.	.	DB;REMAP_ALIGN=FP
chr1	33605834	rs1874044	C	T	.	.	DB;REMAP_ALIGN=FP
chr1	33605925	rs1874045	C	T	.	.	DB;REMAP_ALIGN=FP
chr1	33724317	rs519370	C	T	.	.	DB;REMAP_ALIGN=FP
chr1	33804897	rs10737374	G	A	.	.	DB;REMAP_ALIGN=FP
chr1	33819741	rs17342512	G	A	.	.	DB;REMAP_ALIGN=FP
chr1	33819780	rs11578857	C	T	.	.	DB;REMAP_ALIGN=FP
chr1	33820587	rs3843294	AA	AAC,AC,AACAAAAAAAAAC,AAAC,AAAAC,AAAAAC	.	.	DB;REMAP_ALIGN=FP
chr1	33864296	rs911218	T	C,A	.	.	DB;REMAP_ALIGN=FP
chr1	33864466	rs10379	A	C	.	.	DB;REMAP_ALIGN=FP
chr1	34718432	rs693582	C	T	.	.	DB;REMAP_ALIGN=FP
chr1	34794360	rs1764390	A	G	.	.	DB;REMAP_ALIGN=FP
chr1	35095909	rs2101973	G	A	.	.	DB;REMAP_ALIGN=FP
chr1	35097364	rs2971408	G	A	.	.	DB;REMAP_ALIGN=FP
chr1	35097605	rs6658571	C	G	.	.	DB;REMAP_ALIGN=FP
chr1	35460259	rs2819002	GC	GA,GG,GCA	.	.	DB;REMAP_ALIGN=FP
chr1	35739565	rs577483	A	G	.	.	DB;REMAP_ALIGN=FP
chr1	35748111	rs516992	G	T	.	.	DB;REMAP_ALIGN=FP
chr1	35751233	rs767588833	ACG	ATG,AC	.	.	DB;REMAP_ALIGN=FP
chr1	35850816	rs11403763	AC	ACA,ACAA,ACAAA,AA,ACAAAA	.	.	DB;REMAP_ALIGN=FP
chr1	35850970	rs4652895	A	C,T	.	.	DB;REMAP_ALIGN=FP
chr1	36088072	rs399393	A	G	.	.	DB;REMAP_ALIGN=FP
chr1	36097557	rs3738360	C	A,G	.	.	DB;REMAP_ALIGN=FP
chr1	36100016	rs274754	G	A	.	.	DB;REMAP_ALIGN=FP
chr1	36137342	rs2231318	C	T	.	.	DB;REMAP_ALIGN=FP
chr1	36176819	rs475591	T	C	.	.	DB;REMAP_ALIGN=FP
chr1	36286832	rs6425977	C	T	.	.	DB;REMAP_ALIGN=FP
chr1	36296795	rs1566589	C	T	.	.	DB;REMAP_ALIGN=FP
chr1	36308218	rs11263871	C	G	.	.	DB;REMAP_ALIGN=FP
chr1	36322755	rs7536394	A	G	.	.	DB;REMAP_ALIGN=FP
chr1	36422101	rs2236565	C	T	.	.	DB;REMAP_ALIGN=FP
chr1	36462132	rs7065	G	A	.	.	DB;REMAP_ALIGN=FP
chr1	36471458	rs3917981	A	G	.	.	DB;REMAP_ALIGN=FP
chr1	37493849	rs215210	T	C,A	.	.	DB;REMAP_ALIGN=FP
chr1	37540758	rs2174769	A	G	.	.	DB;REMAP_ALIGN=FP
chr1	37581319	rs2360010	G	T	.	.	DB;REMAP_ALIGN=FP
chr1	37583951	rs6426024	C	G,A	.	.	DB;REMAP_ALIGN=FP
chr1	37683093	rs684260	A	G	.	.	DB;REMAP_ALIGN=FP
chr1	37862310	rs3843	G	T	.	.	DB;REMAP_ALIGN=FP
chr1	37873123	rs11488569	A	G	.	.	DB;REMAP_ALIGN=FP
chr1	37880224	rs2306427	A	C	.	.	DB;REMAP_ALIGN=FP
chr1	37958181	rs9293	G	C	.	.	DB;REMAP_ALIGN=FP
chr1	37960223	rs28675056	T	C	.	.	DB;REMAP_ALIGN=FP
chr1	37976875	rs10890216	G	A,C	.	.	DB;REMAP_ALIGN=FP
chr1	37984695	rs6680796	A	G	.	.	DB;REMAP_ALIGN=FP
chr1	37998967	rs4570384	C	G	.	.	DB;REMAP_ALIGN=FP
chr1	39251894	rs2490948	T	C	.	.	DB;REMAP_ALIGN=FP
chr1	39283249	rs2275188	G	A	.	.	DB;REMAP_ALIGN=FP
chr1	39297570	rs2275187	G	A	.	.	DB;REMAP_ALIGN=FP
chr1	39300383	rs2275186	C	T	.	.	DB;REMAP_ALIGN=FP
chr1	39340938	rs3116396	C	T	.	.	DB;REMAP_ALIGN=FP
chr1	39346948	rs2490944	G	T	.	.	DB;REMAP_ALIGN=FP
chr1	39347150	rs2761764	C	A,T	.	.	DB;REMAP_ALIGN=FP
chr1	39448691	rs668556	G	C	.	.	DB;REMAP_ALIGN=FP
chr1	39461835	rs783820	G	A	.	.	DB;REMAP_ALIGN=FP
chr1	39463568	rs7554206	T	C	.	.	DB;REMAP_ALIGN=FP
chr1	39492241	rs4660269	A	G,T	.	.	DB;REMAP_ALIGN=FP
chr1	39511903	rs6526	C	T	.	.	DB;REMAP_ALIGN=FP
chr1	39632656	rs784625	T	C	.	.	DB;REMAP_ALIGN=FP
chr1	39683970	rs784634	G	T	.	.	DB;REMAP_ALIGN=FP
chr1	39684198	rs113763288	C	G	.	.	DB;REMAP_ALIGN=FP
chr1	39853915	rs2294814	A	C	.	.	DB;REMAP_ALIGN=FP
chr1	39897382	rs3134614	G	C	.	.	DB;REMAP_ALIGN=FP
chr1	39901920	rs804719	A	G	.	.	DB;REMAP_ALIGN=FP
chr1	40067594	rs11207440	T	G	.	.	DB;REMAP_ALIGN=FP
chr1	40067615	rs6665926	T	G	.	.	DB;REMAP_ALIGN=FP
chr1	40067643	rs6665933	T	G	.	.	DB;REMAP_ALIGN=FP
chr1	40067648	rs6665936	T	G	.	.	DB;REMAP_ALIGN=FP
chr1	40067654	rs6665937	T	G	.	.	DB;REMAP_ALIGN=FP
chr1	40067675	rs6665944	T	G	.	.	DB;REMAP_ALIGN=FP
chr1	40070402	rs58190778	C	CT	.	.	DB;REMAP_ALIGN=FP
chr1	40271844	rs6677717	T	G	.	.	DB;REMAP_ALIGN=FP
chr1	40414136	rs209605	G	T,C,A	.	.	DB;REMAP_ALIGN=FP
chr1	40415369	rs209606	C	G,A	.	.	DB;REMAP_ALIGN=FP
chr1	40635900	rs2253835	A	G	.	.	DB;REMAP_ALIGN=FP
chr1	40641688	rs491619	T	C	.	.	DB;REMAP_ALIGN=FP
chr1	40738897	rs1057925	C	T	.	.	DB;REMAP_ALIGN=FP
chr1	40763508	rs4660455	G	A	.	.	DB;REMAP_ALIGN=FP
chr1	40818694	rs2361660	G	C	.	.	DB;REMAP_ALIGN=FP
chr1	40819415	rs4660468	T	C	.	.	DB;REMAP_ALIGN=FP
chr1	40832980	rs913378	T	C,G	.	.	DB;REMAP_ALIGN=FP
chr1	41009413	rs12144160	A	G	.	.	DB;REMAP_ALIGN=FP
chr1	41075181	rs2011981	A	T	.	.	DB;REMAP_ALIGN=FP
chr1	41075189	rs2011982	T	C	.	.	DB;REMAP_ALIGN=FP
chr1	41484641	rs2984691	T	C	.	.	DB;REMAP_ALIGN=FP
chr1	41510657	rs9439043	T	C	.	.	DB;REMAP_ALIGN=FP
chr1	41512895	rs2991344	T	G	.	.	DB;REMAP_ALIGN=FP
chr1	41513154	rs2483689	C	G	.	.	DB;REMAP_ALIGN=FP
chr1	41513485	rs615177	A	G	.	.	DB;REMAP_ALIGN=FP
chr1	41581141	rs2810565	C	T	.	.	DB;REMAP_ALIGN=FP
chr1	41583074	rs2810566	T	C,A	.	.	DB;REMAP_ALIGN=FP
chr1	41583361	rs2984694	G	A	.	.	DB;REMAP_ALIGN=FP
chr1	41583469	rs2475842	C	G	.	.	DB;REMAP_ALIGN=FP
chr1	42163369	rs2232224	A	G	.	.	DB;REMAP_ALIGN=FP
chr1	42227926	rs343376	A	G	.	.	DB;REMAP_ALIGN=FP
chr1	42414845	rs1055055	T	C	.	.	DB;REMAP_ALIGN=FP
chr1	42433172	rs1034268	A	G,T	.	.	DB;REMAP_ALIGN=FP
chr1	42659188	rs3738494	C	T	.	.	DB;REMAP_ALIGN=FP
chr1	42747828	rs3738499	C	T	.	.	DB;REMAP_ALIGN=FP
chr1	42762518	rs2816593	T	A	.	.	DB;REMAP_ALIGN=FP
chr1	42834992	rs4660672	T	C	.	.	DB;REMAP_ALIGN=FP
chr1	42927574	rs11282849	G	GGGTGAGAAAT,GGTGAGAAAT,C	.	.	DB;REMAP_ALIGN=FP
chr1	42952355	rs2297972	C	T	.	.	DB;REMAP_ALIGN=FP
chr1	43186698	rs6413971	T	C	.	.	DB;REMAP_ALIGN=FP
chr1	43197705	rs513009	A	G	.	.	DB;REMAP_ALIGN=FP
chr1	43206965	rs11210812	T	G,A	.	.	DB;REMAP_ALIGN=FP
chr1	43209796	rs2453412	G	A	.	.	DB;REMAP_ALIGN=FP
chr1	43234264	rs2477561	C	T	.	.	DB;REMAP_ALIGN=FP
chr1	43234469	rs2483688	A	G	.	.	DB;REMAP_ALIGN=FP
chr1	43305345	rs3831248	TA	T	.	.	DB;REMAP_ALIGN=FP
chr1	43312181	rs1999595	C	T	.	.	DB;REMAP_ALIGN=FP
chr1	43313893	rs3120276	T	C	.	.	DB;REMAP_ALIGN=FP
chr1	43317175	rs1198982	G	A	.	.	DB;REMAP_ALIGN=FP
chr1	43360641	rs710251	C	A	.	.	DB;REMAP_ALIGN=FP
chr1	43450971	rs6954	T	C	.	.	DB;REMAP_ALIGN=FP
chr1	43453742	rs6692611	A	G	.	.	DB;REMAP_ALIGN=FP
chr1	43605550	rs631248	G	A	.	.	DB;REMAP_ALIGN=FP
chr1	43613740	rs603542	T	C	.	.	DB;REMAP_ALIGN=FP
chr1	43617439	rs571862	C	T	.	.	DB;REMAP_ALIGN=FP
chr1	43617836	rs641365	T	C	.	.	DB;REMAP_ALIGN=FP
chr1	43617848	rs641351	G	A	.	.	DB;REMAP_ALIGN=FP
chr1	43619068	rs1143701	C	T	.	.	DB;REMAP_ALIGN=FP
chr1	43620409	rs568639	T	C,G	.	.	DB;REMAP_ALIGN=FP
chr1	43621160	rs1143702	C	T	.	.	DB;REMAP_ALIGN=FP
chr1	43671586	rs586339	C	A	.	.	DB;REMAP_ALIGN=FP
chr1	43920943	rs3120803	A	G	.	.	DB;REMAP_ALIGN=FP
chr1	43930114	rs2108202	C	T	.	.	DB;REMAP_ALIGN=FP
chr1	43935712	rs2242637	A	G	.	.	DB;REMAP_ALIGN=FP
chr1	43949743	rs2240447	C	T	.	.	DB;REMAP_ALIGN=FP
chr1	43960353	rs2301993	G	A,T	.	.	DB;REMAP_ALIGN=FP
chr1	43961276	rs2906596	G	A	.	.	DB;REMAP_ALIGN=FP
chr1	43966828	rs4660759	C	G	.	.	DB;REMAP_ALIGN=FP
chr1	43976848	rs749662178	CAAAATG	CCAAATG,CA	.	.	DB;REMAP_ALIGN=FP
chr1	43991633	rs12403036	G	A	.	.	DB;REMAP_ALIGN=FP
chr1	43992067	rs11376967	T	TC,TG	.	.	DB;REMAP_ALIGN=FP
chr1	44129441	rs2429051	G	C,A	.	.	DB;REMAP_ALIGN=FP
chr1	44213884	rs803369	A	G	.	.	DB;REMAP_ALIGN=FP
chr1	44322726	rs161721	A	T	.	.	DB;REMAP_ALIGN=FP
chr1	44897320	rs263978	T	C	.	.	DB;REMAP_ALIGN=FP
chr1	45007644	rs4660830	C	T,G	.	.	DB;REMAP_ALIGN=FP
chr1	45008485	rs2298006	G	A	.	.	DB;REMAP_ALIGN=FP
chr1	45020600	rs998418	T	C,A	.	.	DB;REMAP_ALIGN=FP
chr1	45039048	rs7551698	G	C	.	.	DB;REMAP_ALIGN=FP
chr1	45330597	rs3219493	G	C	.	.	DB;REMAP_ALIGN=FP
chr1	45332883	rs3219487	T	C	.	.	DB;REMAP_ALIGN=FP
chr1	45339894	rs3219468	G	C,A	.	.	DB;REMAP_ALIGN=FP
chr1	45515840	rs2356559	T	C	.	.	DB;REMAP_ALIGN=FP
chr1	45607817	rs2230657	G	A	.	.	DB;REMAP_ALIGN=FP
chr1	45613182	rs2230658	A	G	.	.	DB;REMAP_ALIGN=FP
chr1	45613212	rs2230659	C	T	.	.	DB;REMAP_ALIGN=FP
chr1	45615275	rs1972410	A	C,T	.	.	DB;REMAP_ALIGN=FP
chr1	45616288	rs2253862	C	T	.	.	DB;REMAP_ALIGN=FP
chr1	45620405	rs3014246	C	T	.	.	DB;REMAP_ALIGN=FP
chr1	45621241	rs3014245	C	T	.	.	DB;REMAP_ALIGN=FP
chr1	45621905	rs3014242	G	A	.	.	DB;REMAP_ALIGN=FP
chr1	45622206	rs3014241	AA	AG,AATAG	.	.	DB;REMAP_ALIGN=FP
chr1	45623553	rs3014240	C	G	.	.	DB;REMAP_ALIGN=FP
chr1	45658991	rs6671802	A	G	.	.	DB;REMAP_ALIGN=FP
chr1	45913846	rs4256763	A	G	.	.	DB;REMAP_ALIGN=FP
chr1	46010915	rs11211247	T	G	.	.	DB;REMAP_ALIGN=FP
chr1	46031037	rs925524	A	G	.	.	DB;REMAP_ALIGN=FP
chr1	46032703	rs1622208	A	G	.	.	DB;REMAP_ALIGN=FP
chr1	46055845	rs785468	G	A	.	.	DB;REMAP_ALIGN=FP
chr1	46055887	rs785467	A	T	.	.	DB;REMAP_ALIGN=FP
chr1	46189486	rs6659553	T	C	.	.	DB;REMAP_ALIGN=FP
chr1	46361542	rs324414	A	C	.	.	DB;REMAP_ALIGN=FP
chr1	46406314	rs324419	T	C	.	.	DB;REMAP_ALIGN=FP
chr1	46547508	rs10890404	A	G	.	.	DB;REMAP_ALIGN=FP
chr1	46547692	rs1258041	T	C	.	.	DB;REMAP_ALIGN=FP
chr1	46549149	rs372272313	A	AAAAAG,AAAAG,AAAAAAG,AAAAAAAG,AAAG	.	.	DB;REMAP_ALIGN=FP
chr1	46612965	rs4660947	T	C	.	.	DB;REMAP_ALIGN=FP
chr1	46615007	rs6671527	G	A,C	.	.	DB;REMAP_ALIGN=FP
chr1	46643156	rs736188	T	C	.	.	DB;REMAP_ALIGN=FP
chr1	46668139	rs11211337	T	C	.	.	DB;REMAP_ALIGN=FP
chr1	46930301	rs1126743	G	A	.	.	DB;REMAP_ALIGN=FP
chr1	46933071	rs3890011	G	C	.	.	DB;REMAP_ALIGN=FP
chr1	46934387	rs9333012	A	G	.	.	DB;REMAP_ALIGN=FP
chr1	46936815	rs775254581	TTGTGTGTG	TTGTGTG,TTGTG,TTG,TTGTGTGTGTG,TTGTGTGTGTGTG	.	.	DB;REMAP_ALIGN=FP
chr1	47106271	rs554201416	CTTTT	CT,CTTT,CTTTTT,CTT,CTTTTTT	.	.	DB;REMAP_ALIGN=FP
chr1	47142179	rs2056899	A	T	.	.	DB;REMAP_ALIGN=FP
chr1	47302242	rs3125630	G	A	.	.	DB;REMAP_ALIGN=FP
chr1	47376759	rs3125648	G	A	.	.	DB;REMAP_ALIGN=FP
chr1	47438996	rs3046924	T	TCCGCAC,TCCGCACCCGCAC,C	.	.	DB;REMAP_ALIGN=FP
chr1	47439237	rs2405913	G	C	.	.	DB;REMAP_ALIGN=FP
chr1	48232061	rs212991	T	G	.	.	DB;REMAP_ALIGN=FP
chr1	48647647	rs319953	T	C	.	.	DB;REMAP_ALIGN=FP
chr1	48758912	rs1128934	G	T	.	.	DB;REMAP_ALIGN=FP
chr1	50195739	rs2480683	C	T	.	.	DB;REMAP_ALIGN=FP
chr1	50200843	rs2494876	C	T	.	.	DB;REMAP_ALIGN=FP
chr1	50419106	rs2746610	G	A	.	.	DB;REMAP_ALIGN=FP
chr1	50490540	rs149582773	C	CAAATACAGTGG,CAAATATAGTGG	.	.	DB;REMAP_ALIGN=FP
chr1	50491837	rs1149790	A	T	.	.	DB;REMAP_ALIGN=FP
chr1	51408279	rs1065754	G	A	.	.	DB;REMAP_ALIGN=FP
chr1	51800570	rs8375	G	A	.	.	DB;REMAP_ALIGN=FP
chr1	51825312	rs11205896	T	G,C	.	.	DB;REMAP_ALIGN=FP
chr1	51827897	rs765671575	CG	CA,CGAAA	.	.	DB;REMAP_ALIGN=FP
chr1	51840391	rs35723519	ATCT	A	.	.	DB;REMAP_ALIGN=FP
chr1	51937284	rs10888742	G	A	.	.	DB;REMAP_ALIGN=FP
chr1	52606782	rs1970951	T	C,G	.	.	DB;REMAP_ALIGN=FP
chr1	52784978	rs6588443	G	A	.	.	DB;REMAP_ALIGN=FP
chr1	52854602	rs480299	G	T	.	.	DB;REMAP_ALIGN=FP
chr1	53071594	rs1769316	G	A	.	.	DB;REMAP_ALIGN=FP
chr1	53078767	rs1288388	G	A,T	.	.	DB;REMAP_ALIGN=FP
chr1	53078925	rs1288389	T	C	.	.	DB;REMAP_ALIGN=FP
chr1	53088030	rs1288400	A	G	.	.	DB;REMAP_ALIGN=FP
chr1	53088082	rs1288401	T	C	.	.	DB;REMAP_ALIGN=FP
chr1	53090111	rs1288403	A	C	.	.	DB;REMAP_ALIGN=FP
chr1	53092598	rs1288406	A	G	.	.	DB;REMAP_ALIGN=FP
chr1	53218852	rs436887	GC	GG,GT,GCAGTTTTATGTTGGGGGTTGGGG	.	.	DB;REMAP_ALIGN=FP
chr1	53509314	rs10749691	G	T	.	.	DB;REMAP_ALIGN=FP
chr1	53878609	rs2272928	C	A	.	.	DB;REMAP_ALIGN=FP
chr1	53909897	rs2235544	C	A	.	.	DB;REMAP_ALIGN=FP
chr1	54139646	rs36013100	G	GC,GT,GGC,GGT,GGTT	.	.	DB;REMAP_ALIGN=FP
chr1	54141131	rs3766465	C	T	.	.	DB;REMAP_ALIGN=FP
chr1	54141378	rs671103	A	G	.	.	DB;REMAP_ALIGN=FP
chr1	54141484	rs671539	G	A,T	.	.	DB;REMAP_ALIGN=FP
chr1	54171494	rs625643	T	C	.	.	DB;REMAP_ALIGN=FP
chr1	54216247	rs13571	G	C,T	.	.	DB;REMAP_ALIGN=FP
chr1	54220701	rs612711	T	C	.	.	DB;REMAP_ALIGN=FP
chr1	54604313	rs746503	T	C	.	.	DB;REMAP_ALIGN=FP
chr1	54619826	rs11206396	T	C	.	.	DB;REMAP_ALIGN=FP
chr1	54652893	rs1655520	C	G,A	.	.	DB;REMAP_ALIGN=FP
chr1	54653616	rs9332417	G	C	.	.	DB;REMAP_ALIGN=FP
chr1	54653873	rs1655518	A	G	.	.	DB;REMAP_ALIGN=FP
chr1	54674068	rs570218	A	G	.	.	DB;REMAP_ALIGN=FP
chr1	54702100	rs646356	T	A	.	.	DB;REMAP_ALIGN=FP
chr1	54716627	rs1147990	T	A	.	.	DB;REMAP_ALIGN=FP
chr1	54786016	rs586462	T	C	.	.	DB;REMAP_ALIGN=FP
chr1	54801172	rs1147984	C	T	.	.	DB;REMAP_ALIGN=FP
chr1	54807907	rs9782980	G	T,A	.	.	DB;REMAP_ALIGN=FP
chr1	54811757	rs10788986	T	A	.	.	DB;REMAP_ALIGN=FP
chr1	54854229	rs718265	A	G	.	.	DB;REMAP_ALIGN=FP
chr1	54865293	rs611057	T	C	.	.	DB;REMAP_ALIGN=FP
chr1	54981024	rs2253465	G	A,T	.	.	DB;REMAP_ALIGN=FP
chr1	54992037	rs2500326	G	A	.	.	DB;REMAP_ALIGN=FP
chr1	54992142	rs2495513	C	T	.	.	DB;REMAP_ALIGN=FP
chr1	55040059	rs2495482	A	G	.	.	DB;REMAP_ALIGN=FP
chr1	55057360	rs509504	A	G	.	.	DB;REMAP_ALIGN=FP
chr1	55058524	rs540796	A	G	.	.	DB;REMAP_ALIGN=FP
chr1	55058564	rs562556	G	A	.	.	DB;REMAP_ALIGN=FP
chr1	55063514	rs505151	G	A	.	.	DB;REMAP_ALIGN=FP
chr1	55075501	rs487230	A	G	.	.	DB;REMAP_ALIGN=FP
chr1	55089612	rs548852	G	A	.	.	DB;REMAP_ALIGN=FP
chr1	55096452	rs580485	G	T	.	.	DB;REMAP_ALIGN=FP
chr1	55101737	rs615652	A	G	.	.	DB;REMAP_ALIGN=FP
chr1	55107194	rs594226	G	A	.	.	DB;REMAP_ALIGN=FP
chr1	55172402	rs1165222	G	A	.	.	DB;REMAP_ALIGN=FP
chr1	55178164	rs11350615	TA	T	.	.	DB;REMAP_ALIGN=FP
chr1	56720145	rs857141	A	G	.	.	DB;REMAP_ALIGN=FP
chr1	56753958	rs11404547	G	GA,GAA,A	.	.	DB;REMAP_ALIGN=FP
chr1	56755880	rs1774808	G	T	.	.	DB;REMAP_ALIGN=FP
chr1	56755881	rs1738401	A	G	.	.	DB;REMAP_ALIGN=FP
chr1	56758787	rs857103	G	C	.	.	DB;REMAP_ALIGN=FP
chr1	56929578	rs605648	T	C,G	.	.	DB;REMAP_ALIGN=FP
chr1	56956811	rs1013579	C	T	.	.	DB;REMAP_ALIGN=FP
chr1	58539307	rs902925	C	T	.	.	DB;REMAP_ALIGN=FP
chr1	58665639	rs232790	G	T	.	.	DB;REMAP_ALIGN=FP
chr1	58668935	rs57822474	C	CAG,CA,CAAG,CG	.	.	DB;REMAP_ALIGN=FP
chr1	58673551	rs2064370	C	G	.	.	DB;REMAP_ALIGN=FP
chr1	58677041	rs579110	T	C	.	.	DB;REMAP_ALIGN=FP
chr1	58681748	rs11207292	G	A	.	.	DB;REMAP_ALIGN=FP
chr1	58682254	rs12139511	T	C	.	.	DB;REMAP_ALIGN=FP
chr1	58685269	rs2206764	G	A	.	.	DB;REMAP_ALIGN=FP
chr1	58692960	rs12097333	T	C	.	.	DB;REMAP_ALIGN=FP
chr1	59815077	rs113730234	GT	G	.	.	DB;REMAP_ALIGN=FP
chr1	59815078	rs4140537	T	G	.	.	DB;REMAP_ALIGN=FP
chr1	60039906	rs680390	A	G	.	.	DB;REMAP_ALIGN=FP
chr1	61766252	rs141761262	T	TTGA,TTGG	.	.	DB;REMAP_ALIGN=FP
chr1	61766359	rs1286835	C	T	.	.	DB;REMAP_ALIGN=FP
chr1	61864408	rs2799627	T	G,C	.	.	DB;REMAP_ALIGN=FP
chr1	61884451	rs773213246	GTTTTTTT	GTT,GT,GTTT,GTTTT,GTTTTT	.	.	DB;REMAP_ALIGN=FP
chr1	61899545	rs1412622	C	T	.	.	DB;REMAP_ALIGN=FP
chr1	61914598	rs1134766	C	T	.	.	DB;REMAP_ALIGN=FP
chr1	61914626	rs1056513	G	A	.	.	DB;REMAP_ALIGN=FP
chr1	61927722	rs2251182	A	G	.	.	DB;REMAP_ALIGN=FP
chr1	62051011	rs2498982	G	C	.	.	DB;REMAP_ALIGN=FP
chr1	62114151	rs1475563	G	A	.	.	DB;REMAP_ALIGN=FP
chr1	62121342	rs71582664	T	TA,TAA,TAAA,TAAAA,TTAAA,TTAA	.	.	DB;REMAP_ALIGN=FP
chr1	62178446	rs2481703	A	G	.	.	DB;REMAP_ALIGN=FP
chr1	62206874	rs2457829	G	A	.	.	DB;REMAP_ALIGN=FP
chr1	62207365	rs7542665	T	C	.	.	DB;REMAP_ALIGN=FP
chr1	62207553	rs7533274	G	A	.	.	DB;REMAP_ALIGN=FP
chr1	62210220	rs2481694	A	G	.	.	DB;REMAP_ALIGN=FP
chr1	62247552	rs2941679	C	G	.	.	DB;REMAP_ALIGN=FP
chr1	62263112	rs2666472	A	G,C	.	.	DB;REMAP_ALIGN=FP
chr1	62263166	rs2258470	T	C,A	.	.	DB;REMAP_ALIGN=FP
chr1	62263189	rs2260581	T	C	.	.	DB;REMAP_ALIGN=FP
chr1	62263246	rs2262110	G	A	.	.	DB;REMAP_ALIGN=FP
chr1	62263343	rs2262106	G	A	.	.	DB;REMAP_ALIGN=FP
chr1	62273232	rs7516290	T	C	.	.	DB;REMAP_ALIGN=FP
chr1	62274774	rs2666506	T	C	.	.	DB;REMAP_ALIGN=FP
chr1	62274777	rs2666507	T	C	.	.	DB;REMAP_ALIGN=FP
chr1	62473963	rs1168007	C	T	.	.	DB;REMAP_ALIGN=FP
chr1	62479747	rs1183260	A	G	.	.	DB;REMAP_ALIGN=FP
chr1	62535449	rs1168018	A	C	.	.	DB;REMAP_ALIGN=FP
chr1	62561740	rs5774610	AG	A	.	.	DB;REMAP_ALIGN=FP
chr1	63415881	rs4630153	C	T	.	.	DB;REMAP_ALIGN=FP
chr1	63510159	rs6588047	T	C	.	.	DB;REMAP_ALIGN=FP
chr1	63549546	rs217485	G	A	.	.	DB;REMAP_ALIGN=FP
chr1	64049707	rs1772626	C	T	.	.	DB;REMAP_ALIGN=FP
chr1	64142646	rs2762833	G	T	.	.	DB;REMAP_ALIGN=FP
chr1	64260731	rs705542	A	C	.	.	DB;REMAP_ALIGN=FP
chr1	64550666	rs2164571	A	T	.	.	DB;REMAP_ALIGN=FP
chr1	64579919	rs747932215	TAA	A	.	.	DB;REMAP_ALIGN=FP
chr1	64602955	rs6665437	T	C	.	.	DB;REMAP_ALIGN=FP
chr1	64634295	rs2118102	G	A	.	.	DB;REMAP_ALIGN=FP
chr1	64647885	rs6588100	T	C,G	.	.	DB;REMAP_ALIGN=FP
chr1	65395004	rs4582839	A	C	.	.	DB;REMAP_ALIGN=FP
chr1	65570818	rs2186248	G	T	.	.	DB;REMAP_ALIGN=FP
chr1	65592830	rs1137101	A	G	.	.	DB;REMAP_ALIGN=FP
chr1	65630423	rs10889571	G	A	.	.	DB;REMAP_ALIGN=FP
chr1	66363579	rs783039	A	G	.	.	DB;REMAP_ALIGN=FP
chr1	66679639	rs10889644	C	A	.	.	DB;REMAP_ALIGN=FP
chr1	66801073	rs549148	T	A	.	.	DB;REMAP_ALIGN=FP
chr1	66924733	rs3008858	G	C	.	.	DB;REMAP_ALIGN=FP
chr1	66924785	rs1886686	C	G	.	.	DB;REMAP_ALIGN=FP
chr1	66959628	rs2985794	T	G,A	.	.	DB;REMAP_ALIGN=FP
chr1	67047220	rs1024229	G	T	.	.	DB;REMAP_ALIGN=FP
chr1	67047237	rs1024230	A	C	.	.	DB;REMAP_ALIGN=FP
chr1	67093056	rs6588237	C	T	.	.	DB;REMAP_ALIGN=FP
chr1	67095214	rs10889653	A	G	.	.	DB;REMAP_ALIGN=FP
chr1	67095273	rs11208997	C	T	.	.	DB;REMAP_ALIGN=FP
chr1	67111684	rs6588240	A	T	.	.	DB;REMAP_ALIGN=FP
chr1	67113703	rs2144656	A	G	.	.	DB;REMAP_ALIGN=FP
chr1	67168129	rs1884444	G	T	.	.	DB;REMAP_ALIGN=FP
chr1	67219704	rs7530511	T	C	.	.	DB;REMAP_ALIGN=FP
chr1	67329636	rs1495963	T	C	.	.	DB;REMAP_ALIGN=FP
chr1	67386652	rs2228420	G	A	.	.	DB;REMAP_ALIGN=FP
chr1	67395837	rs2229546	C	A,G,T	.	.	DB;REMAP_ALIGN=FP
chr1	67424843	rs6702742	A	G	.	.	DB;REMAP_ALIGN=FP
chr1	67707580	rs748743389	TCG	TTG,TC	.	.	DB;REMAP_ALIGN=FP
chr1	68439675	rs1925955	G	C,T	.	.	DB;REMAP_ALIGN=FP
chr1	68481635	rs74704835	C	CA,CCA,A	.	.	DB;REMAP_ALIGN=FP
chr1	69568687	rs11280966	C	CCAGCCGCGTG,CCAGCCGTGTG,CCAGCCGCGTA,CCAGCTGCGTG	.	.	DB;REMAP_ALIGN=FP
chr1	70865815	rs1409986	A	G	.	.	DB;REMAP_ALIGN=FP
chr1	70953816	rs571705	C	T	.	.	DB;REMAP_ALIGN=FP
chr1	71592869	rs1413368	G	A	.	.	DB;REMAP_ALIGN=FP
chr1	74109498	rs1340472	C	T	.	.	DB;REMAP_ALIGN=FP
chr1	74353393	rs6424586	T	G	.	.	DB;REMAP_ALIGN=FP
chr1	74472065	rs3765674	A	G	.	.	DB;REMAP_ALIGN=FP
chr1	74475526	rs648614	C	T	.	.	DB;REMAP_ALIGN=FP
chr1	74475609	rs649058	G	A	.	.	DB;REMAP_ALIGN=FP
chr1	74571099	rs9326115	T	C	.	.	DB;REMAP_ALIGN=FP
chr1	74571128	rs9326116	C	T	.	.	DB;REMAP_ALIGN=FP
chr1	74707072	rs780363933	TAAAAAA	AAAAA,AAAAAAA,AAAA,AAA,AA	.	.	DB;REMAP_ALIGN=FP
chr1	74724768	rs1051122	C	T	.	.	DB;REMAP_ALIGN=FP
chr1	74733468	rs277373	C	T	.	.	DB;REMAP_ALIGN=FP
chr1	75148695	rs558254124	CTT	CT,CTTT,CTTTT	.	.	DB;REMAP_ALIGN=FP
chr1	75215826	rs595009	T	C	.	.	DB;REMAP_ALIGN=FP
chr1	75251240	rs588098	C	T	.	.	DB;REMAP_ALIGN=FP
chr1	75677820	rs1746748	T	C	.	.	DB;REMAP_ALIGN=FP
chr1	75769201	rs1146593	A	G	.	.	DB;REMAP_ALIGN=FP
chr1	75786326	rs1146634	G	A	.	.	DB;REMAP_ALIGN=FP
chr1	75792207	rs12703	A	T	.	.	DB;REMAP_ALIGN=FP
chr1	75878326	rs1493367	C	A	.	.	DB;REMAP_ALIGN=FP
chr1	75879026	rs5745449	A	T,G	.	.	DB;REMAP_ALIGN=FP
chr1	75881235	rs5745466	C	CAT	.	.	DB;REMAP_ALIGN=FP
chr1	75912675	rs534222707	TT	TA,TTA	.	.	DB;REMAP_ALIGN=FP
chr1	77161411	rs839825	G	A	.	.	DB;REMAP_ALIGN=FP
chr1	77169263	rs1779199	G	A	.	.	DB;REMAP_ALIGN=FP
chr1	77558599	rs6675743	T	C	.	.	DB;REMAP_ALIGN=FP
chr1	77558659	rs77198824	TC	TCTAT,TCCAT,TG,TCTATTAT	.	.	DB;REMAP_ALIGN=FP
chr1	77568296	rs145860524	AAAATG	A	.	.	DB;REMAP_ALIGN=FP
chr1	77917782	rs1749913	G	A	.	.	DB;REMAP_ALIGN=FP
chr1	77933522	rs4483454	C	G	.	.	DB;REMAP_ALIGN=FP
chr1	77965004	rs199580605	A	AG,G	.	.	DB;REMAP_ALIGN=FP
chr1	78628908	rs273257	A	G	.	.	DB;REMAP_ALIGN=FP
chr1	78917615	rs5775467	CA	C	.	.	DB;REMAP_ALIGN=FP
chr1	78927071	rs12754818	C	A	.	.	DB;REMAP_ALIGN=FP
chr1	78938066	rs985277	T	G,A,C	.	.	DB;REMAP_ALIGN=FP
chr1	81955912	rs11163397	C	T	.	.	DB;REMAP_ALIGN=FP
chr1	84175008	rs582201	T	G	.	.	DB;REMAP_ALIGN=FP
chr1	84345132	rs315527	A	G	.	.	DB;REMAP_ALIGN=FP
chr1	84411028	rs199974554	C	CA,A	.	.	DB;REMAP_ALIGN=FP
chr1	84479306	rs2292191	A	G	.	.	DB;REMAP_ALIGN=FP
chr1	84481062	rs7413066	C	T	.	.	DB;REMAP_ALIGN=FP
chr1	84647520	rs2994949	T	C	.	.	DB;REMAP_ALIGN=FP
chr1	84647546	rs1057746	A	G,C	.	.	DB;REMAP_ALIGN=FP
chr1	84662579	rs2911563	A	G	.	.	DB;REMAP_ALIGN=FP
chr1	84866124	rs146269415	GG	GGAGA,GA,GGAAA	.	.	DB;REMAP_ALIGN=FP
chr1	85022347	rs2028304	G	A	.	.	DB;REMAP_ALIGN=FP
chr1	85085785	rs111823967	A	ATCAGTTTTTCT,ATCAATTTTTCT,ATCAGCTTTTCT	.	.	DB;REMAP_ALIGN=FP
chr1	85093434	rs11304107	GCT	GC,GTT	.	.	DB;REMAP_ALIGN=FP
chr1	85093769	rs709762	A	G,C	.	.	DB;REMAP_ALIGN=FP
chr1	85108021	rs755271462	AAT	AACT,AACTT,ACT,AA	.	.	DB;REMAP_ALIGN=FP
chr1	85124256	rs11356964	GT	G	.	.	DB;REMAP_ALIGN=FP
chr1	85129962	rs1020770	C	T	.	.	DB;REMAP_ALIGN=FP
chr1	85132844	rs869169207	TC	TCC	.	.	DB;REMAP_ALIGN=FP
chr1	85158866	rs709786	C	T	.	.	DB;REMAP_ALIGN=FP
chr1	85159181	rs817412	G	A	.	.	DB;REMAP_ALIGN=FP
chr1	85182030	rs817444	T	C	.	.	DB;REMAP_ALIGN=FP
chr1	85182937	rs817443	C	T	.	.	DB;REMAP_ALIGN=FP
chr1	85183222	rs11161539	T	C	.	.	DB;REMAP_ALIGN=FP
chr1	85702274	rs1764298	C	T	.	.	DB;REMAP_ALIGN=FP
chr1	85736333	rs1481200	C	T	.	.	DB;REMAP_ALIGN=FP
chr1	85744863	rs7547023	G	A	.	.	DB;REMAP_ALIGN=FP
chr1	85784228	rs313725	A	G	.	.	DB;REMAP_ALIGN=FP
chr1	85909971	rs1502657	C	G	.	.	DB;REMAP_ALIGN=FP
chr1	86022298	rs516213	G	A	.	.	DB;REMAP_ALIGN=FP
chr1	86022309	rs5775882	A	AACAG,AACTG	.	.	DB;REMAP_ALIGN=FP
chr1	86089137	rs12405791	AG	AA,AGA	.	.	DB;REMAP_ALIGN=FP
chr1	86125232	rs2174767	G	A	.	.	DB;REMAP_ALIGN=FP
chr1	86126154	rs11161747	G	A,T	.	.	DB;REMAP_ALIGN=FP
chr1	86156309	rs1999747	C	A,T	.	.	DB;REMAP_ALIGN=FP
chr1	86352889	rs272496	T	C	.	.	DB;REMAP_ALIGN=FP
chr1	86354584	rs1182098	C	T	.	.	DB;REMAP_ALIGN=FP
chr1	86372475	rs421105	C	T	.	.	DB;REMAP_ALIGN=FP
chr1	86425322	rs1158506	C	A	.	.	DB;REMAP_ALIGN=FP
chr1	86473447	rs2145412	C	T,A	.	.	DB;REMAP_ALIGN=FP
chr1	86473707	rs2180762	G	A	.	.	DB;REMAP_ALIGN=FP
chr1	86486641	rs2734705	A	G	.	.	DB;REMAP_ALIGN=FP
chr1	86493490	rs2791494	T	C	.	.	DB;REMAP_ALIGN=FP
chr1	86571063	rs772599	C	A	.	.	DB;REMAP_ALIGN=FP
chr1	86580213	rs4001061	TCCTACA	T	.	.	DB;REMAP_ALIGN=FP
chr1	87084175	rs2798675	A	G	.	.	DB;REMAP_ALIGN=FP
chr1	87097985	rs1199677	G	A	.	.	DB;REMAP_ALIGN=FP
chr1	87104715	rs1621247	G	A	.	.	DB;REMAP_ALIGN=FP
chr1	87132434	rs6686259	T	G	.	.	DB;REMAP_ALIGN=FP
chr1	87134014	rs6576865	G	A	.	.	DB;REMAP_ALIGN=FP
chr1	88760293	rs430600	T	C	.	.	DB;REMAP_ALIGN=FP
chr1	88770345	rs7541301	TT	TA,TTA	.	.	DB;REMAP_ALIGN=FP
chr1	88805891	rs786906	T	C	.	.	DB;REMAP_ALIGN=FP
chr1	88857299	rs2794318	G	A	.	.	DB;REMAP_ALIGN=FP
chr1	89013171	rs4656076	C	G,T	.	.	DB;REMAP_ALIGN=FP
chr1	89014075	rs3795543	T	C	.	.	DB;REMAP_ALIGN=FP
chr1	89054891	rs10922554	C	A	.	.	DB;REMAP_ALIGN=FP
chr1	89056963	rs1048425	G	C	.	.	DB;REMAP_ALIGN=FP
chr1	89108343	rs1329119	G	A,T	.	.	DB;REMAP_ALIGN=FP
chr1	89114258	rs2230338	T	C	.	.	DB;REMAP_ALIGN=FP
chr1	89117007	rs1803632	G	C	.	.	DB;REMAP_ALIGN=FP
chr1	89150296	rs586609	C	T	.	.	DB;REMAP_ALIGN=FP
chr1	89171895	rs676913	G	A	.	.	DB;REMAP_ALIGN=FP
chr1	89380367	rs758657467	GTT	GT,GTTT,GTTTT	.	.	DB;REMAP_ALIGN=FP
chr1	89381813	rs4658359	G	T	.	.	DB;REMAP_ALIGN=FP
chr1	89381852	rs4658360	C	T	.	.	DB;REMAP_ALIGN=FP
chr1	89381884	rs4658146	CA	CG,CATGCGGCCTGTGAGAGGACG	.	.	DB;REMAP_ALIGN=FP
chr1	89383642	rs928652	C	G	.	.	DB;REMAP_ALIGN=FP
chr1	89383791	rs928653	G	A	.	.	DB;REMAP_ALIGN=FP
chr1	89384183	rs959460	A	T	.	.	DB;REMAP_ALIGN=FP
chr1	89706276	rs6657969	C	T	.	.	DB;REMAP_ALIGN=FP
chr1	89713184	rs474536	A	G	.	.	DB;REMAP_ALIGN=FP
chr1	90020853	rs2816881	T	G	.	.	DB;REMAP_ALIGN=FP
chr1	90027466	rs773830157	AGGAA	AAGAA,AG	.	.	DB;REMAP_ALIGN=FP
chr1	91262496	rs585898	G	A,T	.	.	DB;REMAP_ALIGN=FP
chr1	91273857	rs281963	G	A	.	.	DB;REMAP_ALIGN=FP
chr1	91315856	rs281992	T	G,A	.	.	DB;REMAP_ALIGN=FP
chr1	91375744	rs282036	T	C	.	.	DB;REMAP_ALIGN=FP
chr1	91385696	rs282026	T	C	.	.	DB;REMAP_ALIGN=FP
chr1	91394238	rs282009	T	C	.	.	DB;REMAP_ALIGN=FP
chr1	91514890	rs483532	A	G	.	.	DB;REMAP_ALIGN=FP
chr1	91524015	rs488126	T	G	.	.	DB;REMAP_ALIGN=FP
chr1	91643342	rs2493202	C	T	.	.	DB;REMAP_ALIGN=FP
chr1	91682670	rs902	C	G	.	.	DB;REMAP_ALIGN=FP
chr1	91708703	rs284878	A	G	.	.	DB;REMAP_ALIGN=FP
chr1	91797317	rs2810904	T	C	.	.	DB;REMAP_ALIGN=FP
chr1	91962938	rs10783071	C	A	.	.	DB;REMAP_ALIGN=FP
chr1	91980841	rs2303967	T	A	.	.	DB;REMAP_ALIGN=FP
chr1	91992286	rs10747493	C	T	.	.	DB;REMAP_ALIGN=FP
chr1	92102706	rs527412	A	G,T	.	.	DB;REMAP_ALIGN=FP
chr1	92180464	rs1483022	G	A	.	.	DB;REMAP_ALIGN=FP
chr1	92181666	rs560389	A	G	.	.	DB;REMAP_ALIGN=FP
chr1	92181975	rs565156	C	A	.	.	DB;REMAP_ALIGN=FP
chr1	92245510	rs3131827	A	T	.	.	DB;REMAP_ALIGN=FP
chr1	92247040	rs35752451	AGAA	AG,AAAA	.	.	DB;REMAP_ALIGN=FP
chr1	92269802	rs1487540	T	C	.	.	DB;REMAP_ALIGN=FP
chr1	92300291	rs1542685	A	T	.	.	DB;REMAP_ALIGN=FP
chr1	92478757	rs200902533	CAGAGAG	AGAG,AGAGAGAG,AGAGAGAGAGAG,AGAGAGAGAGAGAG,AGAGAGAGAG	.	.	DB;REMAP_ALIGN=FP
chr1	92480922	rs11164605	G	A	.	.	DB;REMAP_ALIGN=FP
chr1	92513797	rs6603979	A	G	.	.	DB;REMAP_ALIGN=FP
chr1	92624266	rs7514716	T	C	.	.	DB;REMAP_ALIGN=FP
chr1	92695345	rs2391199	T	C	.	.	DB;REMAP_ALIGN=FP
chr1	92697828	rs7418336	A	G	.	.	DB;REMAP_ALIGN=FP
chr1	92840760	rs10874744	G	A	.	.	DB;REMAP_ALIGN=FP
chr1	93115435	rs566843	C	T	.	.	DB;REMAP_ALIGN=FP
chr1	93115467	rs2295423	T	C	.	.	DB;REMAP_ALIGN=FP
chr1	93136637	rs2281524	C	T	.	.	DB;REMAP_ALIGN=FP
chr1	93154836	rs1060622	G	A	.	.	DB;REMAP_ALIGN=FP
chr1	93180650	rs2297707	T	C	.	.	DB;REMAP_ALIGN=FP
chr1	93184175	rs6682670	A	G	.	.	DB;REMAP_ALIGN=FP
chr1	93193793	rs2815411	A	T	.	.	DB;REMAP_ALIGN=FP
chr1	93207166	rs2815413	A	C	.	.	DB;REMAP_ALIGN=FP
chr1	93210757	rs555161	A	G	.	.	DB;REMAP_ALIGN=FP
chr1	93246225	rs3754186	T	A	.	.	DB;REMAP_ALIGN=FP
chr1	93533083	rs34814765	AT	A	.	.	DB;REMAP_ALIGN=FP
chr1	93846926	rs5776191	T	TC	.	.	DB;REMAP_ALIGN=FP
chr1	93877677	rs3789457	T	C	.	.	DB;REMAP_ALIGN=FP
chr1	94005519	rs1762114	A	G	.	.	DB;REMAP_ALIGN=FP
chr1	94021798	rs472908	G	A	.	.	DB;REMAP_ALIGN=FP
chr1	94045977	rs3789398	G	A	.	.	DB;REMAP_ALIGN=FP
chr1	94078579	rs564661476	A	AC,ACC,AT	.	.	DB;REMAP_ALIGN=FP
chr1	94111412	rs2297634	T	C,A	.	.	DB;REMAP_ALIGN=FP
chr1	94112992	rs4847281	T	C,G	.	.	DB;REMAP_ALIGN=FP
chr1	94173891	rs1999272	C	T	.	.	DB;REMAP_ALIGN=FP
chr1	94201874	rs5776210	G	GA,GAA	.	.	DB;REMAP_ALIGN=FP
chr1	94202490	rs1541099	C	T	.	.	DB;REMAP_ALIGN=FP
chr1	94515115	rs3118109	C	G	.	.	DB;REMAP_ALIGN=FP
chr1	94821102	rs6676991	C	A	.	.	DB;REMAP_ALIGN=FP
chr1	94824447	rs6687749	C	T	.	.	DB;REMAP_ALIGN=FP
chr1	94825810	rs10874894	A	G	.	.	DB;REMAP_ALIGN=FP
chr1	94864816	rs859098	G	A	.	.	DB;REMAP_ALIGN=FP
chr1	94892540	rs859063	A	G	.	.	DB;REMAP_ALIGN=FP
chr1	94902093	rs859058	T	C	.	.	DB;REMAP_ALIGN=FP
chr1	95244265	rs259358	T	C	.	.	DB;REMAP_ALIGN=FP
chr1	95244383	rs2296308	T	G,A	.	.	DB;REMAP_ALIGN=FP
chr1	96723535	rs3762411	G	A	.	.	DB;REMAP_ALIGN=FP
chr1	96813248	rs273886	G	A	.	.	DB;REMAP_ALIGN=FP
chr1	97515686	rs2811178	T	C	.	.	DB;REMAP_ALIGN=FP
chr1	97883834	rs769013092	CA	CAA,CAAA,CAAAA,CAAAAA	.	.	DB;REMAP_ALIGN=FP
chr1	98661836	rs9728148	T	C	.	.	DB;REMAP_ALIGN=FP
chr1	98685079	rs9433747	G	A,T	.	.	DB;REMAP_ALIGN=FP
chr1	98760071	rs2019213	G	A	.	.	DB;REMAP_ALIGN=FP
chr1	98922072	rs79819201	T	TA,TAA,TTA,TTTAGA	.	.	DB;REMAP_ALIGN=FP
chr1	99686887	rs1338576	T	C	.	.	DB;REMAP_ALIGN=FP
chr1	99870805	rs2230306	C	T	.	.	DB;REMAP_ALIGN=FP
chr1	99874668	rs634880	CG	CA,CGAAAATAGTGACAGTTTTAATCTCTTTGTAGATATTTGCATTTAAGGTATCA,CGTCTTTTCTTTCTTTTAGAAAATAGTGACAGTTTTAATCTCTTTGTAGATATTTGCATTTAAGGTATCA	.	.	DB;REMAP_ALIGN=FP
chr1	99881185	rs3736296	T	C	.	.	DB;REMAP_ALIGN=FP
chr1	99888119	rs555929	G	A	.	.	DB;REMAP_ALIGN=FP
chr1	99891585	rs2035961	T	A	.	.	DB;REMAP_ALIGN=FP
chr1	99892644	rs594249	G	A	.	.	DB;REMAP_ALIGN=FP
chr1	99900889	rs566491838	TGTTT	TG,TGT,TGTTTT,TGTT,TTTTT,TGTTTTT	.	.	DB;REMAP_ALIGN=FP
chr1	100133310	rs472498	G	A	.	.	DB;REMAP_ALIGN=FP
chr1	100133311	rs687513	C	T	.	.	DB;REMAP_ALIGN=FP
chr1	100206504	rs12021720	T	C	.	.	DB;REMAP_ALIGN=FP
chr1	100285176	rs758114070	TAGTTTTGTTTTGTTTT	TAGTTTTGTTTT,TA,TAGTTTTGTTTTGTTTTGTTTT,TTGTTTTGTTTTGTTTT,TAGTTTT,TGGTTTTGTTTTGTTTT	.	.	DB;REMAP_ALIGN=FP
chr1	100352908	rs594529	T	C	.	.	DB;REMAP_ALIGN=FP
chr1	100729408	rs796815833	TGTT	TGTTT,TGTTTT,TGT,TGTTTTT,TTTT,TG	.	.	DB;REMAP_ALIGN=FP
chr1	100738271	rs3176879	G	A	.	.	DB;REMAP_ALIGN=FP
chr1	101806218	rs4907955	G	A,C	.	.	DB;REMAP_ALIGN=FP
chr1	102886895	rs2229783	A	G	.	.	DB;REMAP_ALIGN=FP
chr1	102888582	rs1676486	A	G	.	.	DB;REMAP_ALIGN=FP
chr1	102888872	rs1763347	A	G	.	.	DB;REMAP_ALIGN=FP
chr1	102914362	rs3753841	G	A	.	.	DB;REMAP_ALIGN=FP
chr1	102914823	rs796778189	TAA	AAA,AAAA,A,AAAAAA,AAAAA	.	.	DB;REMAP_ALIGN=FP
chr1	102979123	rs11164649	T	G	.	.	DB;REMAP_ALIGN=FP
chr1	102995952	rs2622867	T	A	.	.	DB;REMAP_ALIGN=FP
chr1	103005900	rs763506645	CCATCATCAT	CCAT,CCATCAT,CCATCATCATCAT,CCATCATCATCATCAT,CCATCATCATCATCATCATCATCATCAT	.	.	DB;REMAP_ALIGN=FP
chr1	103031064	rs7523441	G	T	.	.	DB;REMAP_ALIGN=FP
chr1	103031249	rs570169691	GAA	GA,GAAA,GAAAAA,GAAAAAA,GAAAA	.	.	DB;REMAP_ALIGN=FP
chr1	103082763	rs11164662	C	G	.	.	DB;REMAP_ALIGN=FP
chr1	103533840	rs6697444	C	T	.	.	DB;REMAP_ALIGN=FP
chr1	103533873	rs6702220	A	G	.	.	DB;REMAP_ALIGN=FP
chr1	103717999	rs142944877	T	C	.	.	DB;REMAP_ALIGN=FP
chr1	107436774	rs480392	A	C	.	.	DB;REMAP_ALIGN=FP
chr1	107749638	rs6672483	A	G	.	.	DB;REMAP_ALIGN=FP
chr1	107765105	rs7528153	T	A	.	.	DB;REMAP_ALIGN=FP
chr1	107770636	rs6583048	C	T	.	.	DB;REMAP_ALIGN=FP
chr1	108181896	rs490680	A	G	.	.	DB;REMAP_ALIGN=FP
chr1	108182071	rs491785	G	A	.	.	DB;REMAP_ALIGN=FP
chr1	108452303	rs115514944	A	G	.	.	DB;REMAP_ALIGN=FP
chr1	108452330	rs145700606	G	T	.	.	DB;REMAP_ALIGN=FP
chr1	108628124	rs2133198	C	T	.	.	DB;REMAP_ALIGN=FP
chr1	108712891	rs3006864	G	T	.	.	DB;REMAP_ALIGN=FP
chr1	108717735	rs4970804	G	A	.	.	DB;REMAP_ALIGN=FP
chr1	108722407	rs4423040	G	T,A	.	.	DB;REMAP_ALIGN=FP
chr1	108725951	rs4494160	T	C	.	.	DB;REMAP_ALIGN=FP
chr1	108746731	rs1124427	C	G	.	.	DB;REMAP_ALIGN=FP
chr1	108758628	rs1277042	G	C	.	.	DB;REMAP_ALIGN=FP
chr1	108827175	rs11102506	T	G,A	.	.	DB;REMAP_ALIGN=FP
chr1	108827293	rs7551421	G	T	.	.	DB;REMAP_ALIGN=FP
chr1	108834534	rs774124965	TTAAA	TTA,TTAA,TTAAAA,TTAAAAA,TT,TAAAA	.	.	DB;REMAP_ALIGN=FP
chr1	108848864	rs1149142	G	A,T	.	.	DB;REMAP_ALIGN=FP
chr1	108852483	rs1277207	C	T	.	.	DB;REMAP_ALIGN=FP
chr1	108943574	rs338466	A	G	.	.	DB;REMAP_ALIGN=FP
chr1	108986700	rs61696019	T	TAA,TGA,TAAA	.	.	DB;REMAP_ALIGN=FP
chr1	109002423	rs748795031	ACAT	ATAT,AAAT,AC	.	.	DB;REMAP_ALIGN=FP
chr1	109161996	rs678238	A	G	.	.	DB;REMAP_ALIGN=FP
chr1	109192676	rs658779	T	C	.	.	DB;REMAP_ALIGN=FP
chr1	109192794	rs659543	A	C,G	.	.	DB;REMAP_ALIGN=FP
chr1	109192882	rs659659	T	C	.	.	DB;REMAP_ALIGN=FP
chr1	109194441	rs2359246	C	T	.	.	DB;REMAP_ALIGN=FP
chr1	109194468	rs2359245	G	A	.	.	DB;REMAP_ALIGN=FP
chr1	109194510	rs2359244	T	C	.	.	DB;REMAP_ALIGN=FP
chr1	109194550	rs2359243	C	T	.	.	DB;REMAP_ALIGN=FP
chr1	109199830	rs913178	C	T	.	.	DB;REMAP_ALIGN=FP
chr1	109199863	rs913179	G	A	.	.	DB;REMAP_ALIGN=FP
chr1	109202996	rs1052878	T	C	.	.	DB;REMAP_ALIGN=FP
chr1	109228441	rs683182	T	C	.	.	DB;REMAP_ALIGN=FP
chr1	109235955	rs658092	T	C	.	.	DB;REMAP_ALIGN=FP
chr1	109250113	rs752770676	ACGCCGC	ACGCCGCCGC,ACGCCGCCGCCGC,ACGCCGCCGCCGCCGC	.	.	DB;REMAP_ALIGN=FP
chr1	109251630	rs454107	T	C	.	.	DB;REMAP_ALIGN=FP
chr1	109252404	rs413380	T	C	.	.	DB;REMAP_ALIGN=FP
chr1	109252986	rs437444	T	C	.	.	DB;REMAP_ALIGN=FP
chr1	109263820	rs1337248	C	A	.	.	DB;REMAP_ALIGN=FP
chr1	109273554	rs441853	A	C,T	.	.	DB;REMAP_ALIGN=FP
chr1	109294220	rs646335	C	G,A	.	.	DB;REMAP_ALIGN=FP
chr1	109296211	rs616899	T	C	.	.	DB;REMAP_ALIGN=FP
chr1	109296296	rs629001	C	T	.	.	DB;REMAP_ALIGN=FP
chr1	109296770	rs604349	A	G,T	.	.	DB;REMAP_ALIGN=FP
chr1	109296811	rs1278285	A	G	.	.	DB;REMAP_ALIGN=FP
chr1	109342153	rs2228604	T	G	.	.	DB;REMAP_ALIGN=FP
chr1	109354481	rs11142	A	G	.	.	DB;REMAP_ALIGN=FP
chr1	109415413	rs1465607	T	C	.	.	DB;REMAP_ALIGN=FP
chr1	109466812	rs2787015	A	C	.	.	DB;REMAP_ALIGN=FP
chr1	109467032	rs138525393	AC	A	.	.	DB;REMAP_ALIGN=FP
chr1	109626266	rs493972	C	G	.	.	DB;REMAP_ALIGN=FP
chr1	109627335	rs524998	A	G	.	.	DB;REMAP_ALIGN=FP
chr1	109628274	rs863978	T	C	.	.	DB;REMAP_ALIGN=FP
chr1	109629083	rs523786	A	C	.	.	DB;REMAP_ALIGN=FP
chr1	109658958	rs650985	C	T	.	.	DB;REMAP_ALIGN=FP
chr1	109659077	rs506008	T	C	.	.	DB;REMAP_ALIGN=FP
chr1	109659187	rs562996	G	T	.	.	DB;REMAP_ALIGN=FP
chr1	109659190	rs563003	A	G	.	.	DB;REMAP_ALIGN=FP
chr1	109668158	rs530021	C	G,A	.	.	DB;REMAP_ALIGN=FP
chr1	109688145	rs10857795	G	A,C	.	.	DB;REMAP_ALIGN=FP
chr1	109740350	rs1332018	G	T	.	.	DB;REMAP_ALIGN=FP
chr1	109753150	rs1887547	T	C	.	.	DB;REMAP_ALIGN=FP
chr1	109757882	rs10776700	A	G,C	.	.	DB;REMAP_ALIGN=FP
chr1	109759144	rs766294419	AGTGTGTGTGT	GT,GTGTGTGTGTGT,GTGT,GTGTGT,GTGTGTGT	.	.	DB;REMAP_ALIGN=FP
chr1	109923716	rs333970	C	A	.	.	DB;REMAP_ALIGN=FP
chr1	109924087	rs333971	T	C	.	.	DB;REMAP_ALIGN=FP
chr1	109925123	rs333972	A	G	.	.	DB;REMAP_ALIGN=FP
chr1	110070303	rs2274568	G	A	.	.	DB;REMAP_ALIGN=FP
chr1	110339822	rs814771	A	G	.	.	DB;REMAP_ALIGN=FP
chr1	110518047	rs1281175	T	C	.	.	DB;REMAP_ALIGN=FP
chr1	110518440	rs1281174	T	C	.	.	DB;REMAP_ALIGN=FP
chr1	110899207	rs1803259	C	T,A	.	.	DB;REMAP_ALIGN=FP
chr1	111183591	rs694180	A	G	.	.	DB;REMAP_ALIGN=FP
chr1	111194561	rs660173	C	T	.	.	DB;REMAP_ALIGN=FP
chr1	111227801	rs755467	T	G	.	.	DB;REMAP_ALIGN=FP
chr1	111235619	rs2764544	C	T	.	.	DB;REMAP_ALIGN=FP
chr1	111236202	rs2251608	T	C,G	.	.	DB;REMAP_ALIGN=FP
chr1	111314532	rs2786152	T	C	.	.	DB;REMAP_ALIGN=FP
chr1	111315822	rs2786156	C	T	.	.	DB;REMAP_ALIGN=FP
chr1	111315877	rs6661725	A	G	.	.	DB;REMAP_ALIGN=FP
chr1	111315903	rs371155945	TAAATATAAGAATAAGA	TCTGAAATATAAGAATAAGA,TCTGAAGAAATATAAGAATAAGA	.	.	DB;REMAP_ALIGN=FP
chr1	111319092	rs2786161	T	A	.	.	DB;REMAP_ALIGN=FP
chr1	111319219	rs2275253	A	G	.	.	DB;REMAP_ALIGN=FP
chr1	111319352	rs2275254	T	C	.	.	DB;REMAP_ALIGN=FP
chr1	111320330	rs2256721	T	G	.	.	DB;REMAP_ALIGN=FP
chr1	111414475	rs7825	C	G	.	.	DB;REMAP_ALIGN=FP
chr1	111415071	rs2485319	A	G	.	.	DB;REMAP_ALIGN=FP
chr1	111477600	rs369628930	GCC	C	.	.	DB;REMAP_ALIGN=FP
chr1	111477601	rs115634476	CC	CA,CCAA	.	.	DB;REMAP_ALIGN=FP
chr1	111486571	rs2252739	A	G	.	.	DB;REMAP_ALIGN=FP
chr1	111486703	rs2800906	A	G	.	.	DB;REMAP_ALIGN=FP
chr1	111500010	rs2229155	A	G	.	.	DB;REMAP_ALIGN=FP
chr1	111563822	rs1591712	G	A	.	.	DB;REMAP_ALIGN=FP
chr1	111697416	rs750757390	CTTTT	CT,CTT,CTTT,CTTTTT,CTTTTTT	.	.	DB;REMAP_ALIGN=FP
chr1	111727250	rs197434	G	A,C	.	.	DB;REMAP_ALIGN=FP
chr1	111762784	rs751530123	TAAAA	TA,TAA,TAAA,TAAAAA,TAAAAAA	.	.	DB;REMAP_ALIGN=FP
chr1	112449076	rs2256883	T	C	.	.	DB;REMAP_ALIGN=FP
chr1	112456605	rs1175641	G	A	.	.	DB;REMAP_ALIGN=FP
chr1	112659795	rs2932536	G	A	.	.	DB;REMAP_ALIGN=FP
chr1	112691834	rs2932532	G	A	.	.	DB;REMAP_ALIGN=FP
chr1	112696856	rs2999158	T	C	.	.	DB;REMAP_ALIGN=FP
chr1	112699866	rs3013431	C	T	.	.	DB;REMAP_ALIGN=FP
chr1	112712767	rs10857971	C	T	.	.	DB;REMAP_ALIGN=FP
chr1	112913924	rs1049434	A	T	.	.	DB;REMAP_ALIGN=FP
chr1	113094302	rs1216802	T	C	.	.	DB;REMAP_ALIGN=FP
chr1	113114470	rs1216793	A	C	.	.	DB;REMAP_ALIGN=FP
chr1	113116265	rs1216791	G	A	.	.	DB;REMAP_ALIGN=FP
chr1	113116442	rs10541977	GACT	GA,GGCT	.	.	DB;REMAP_ALIGN=FP
chr1	113618494	rs1217200	C	A	.	.	DB;REMAP_ALIGN=FP
chr1	113697697	rs3835263	T	TA	.	.	DB;REMAP_ALIGN=FP
chr1	113706760	rs6698586	C	T	.	.	DB;REMAP_ALIGN=FP
chr1	113724725	rs1230640	C	T	.	.	DB;REMAP_ALIGN=FP
chr1	113738095	rs2273758	A	C	.	.	DB;REMAP_ALIGN=FP
chr1	113797334	rs34169583	C	CTAAA,CCAAA,A	.	.	DB;REMAP_ALIGN=FP
chr1	113829710	rs768404095	TAAA	A,AA,AAAA	.	.	DB;REMAP_ALIGN=FP
chr1	113834471	rs1599971	A	G,C	.	.	DB;REMAP_ALIGN=FP
chr1	113834946	rs2476601	A	G	.	.	DB;REMAP_ALIGN=FP
chr1	113881979	rs1217381	C	T	.	.	DB;REMAP_ALIGN=FP
chr1	114099063	rs2774285	A	G	.	.	DB;REMAP_ALIGN=FP
chr1	114398010	rs764409725	CAAAA	AAA,A,AA,AAAAA	.	.	DB;REMAP_ALIGN=FP
chr1	114405659	rs6537825	A	G	.	.	DB;REMAP_ALIGN=FP
chr1	114602082	rs28398	A	G	.	.	DB;REMAP_ALIGN=FP
chr1	114855423	rs60659641	GC	G	.	.	DB;REMAP_ALIGN=FP
chr1	114858515	rs360615	G	A	.	.	DB;REMAP_ALIGN=FP
chr1	115033402	rs10776792	A	G	.	.	DB;REMAP_ALIGN=FP
chr1	115058994	rs7523818	A	G	.	.	DB;REMAP_ALIGN=FP
chr1	115682319	rs10754330	C	A,T	.	.	DB;REMAP_ALIGN=FP
chr1	115717911	rs2997741	A	T,C	.	.	DB;REMAP_ALIGN=FP
chr1	115740722	rs9428083	A	G	.	.	DB;REMAP_ALIGN=FP
chr1	115768577	rs4074537	T	C	.	.	DB;REMAP_ALIGN=FP
chr1	115992231	rs4046190	C	T	.	.	DB;REMAP_ALIGN=FP
chr1	116026909	rs2488429	G	C	.	.	DB;REMAP_ALIGN=FP
chr1	116035360	rs1935828	G	A	.	.	DB;REMAP_ALIGN=FP
chr1	116066505	rs3833541	TC	T	.	.	DB;REMAP_ALIGN=FP
chr1	116599909	rs631461	G	A	.	.	DB;REMAP_ALIGN=FP
chr1	116945088	rs10159095	A	G	.	.	DB;REMAP_ALIGN=FP
chr1	116945088	rs755325313	ATC	AAC,ATGAC,AT	.	.	DB;REMAP_ALIGN=FP
chr1	117017104	rs2249265	A	G	.	.	DB;REMAP_ALIGN=FP
chr1	117060338	rs2244501	C	A	.	.	DB;REMAP_ALIGN=FP
chr1	117060566	rs2244406	G	T	.	.	DB;REMAP_ALIGN=FP
chr1	117075083	rs998532	A	G	.	.	DB;REMAP_ALIGN=FP
chr1	117075445	rs1289673	C	T	.	.	DB;REMAP_ALIGN=FP
chr1	117079664	rs2801939	A	G	.	.	DB;REMAP_ALIGN=FP
chr1	117088769	rs1555792	T	C	.	.	DB;REMAP_ALIGN=FP
chr1	117117986	rs1289655	C	T	.	.	DB;REMAP_ALIGN=FP
chr1	117147650	rs10754339	G	A	.	.	DB;REMAP_ALIGN=FP
chr1	117172404	rs6657810	C	T	.	.	DB;REMAP_ALIGN=FP
chr1	117414666	rs1289948	A	G	.	.	DB;REMAP_ALIGN=FP
chr1	118101807	rs10754367	A	G,T	.	.	DB;REMAP_ALIGN=FP
chr1	118923652	rs4659129	A	G	.	.	DB;REMAP_ALIGN=FP
chr1	119385057	rs6667679	A	G	.	.	DB;REMAP_ALIGN=FP
chr1	119514623	rs45609334	C	A	.	.	DB;REMAP_ALIGN=FP
chr1	119623203	rs12076924	C	T,G	.	.	DB;REMAP_ALIGN=FP
chr1	119624058	rs12067843	G	A,C	.	.	DB;REMAP_ALIGN=FP
chr1	119742923	rs543703	G	A	.	.	DB;REMAP_ALIGN=FP
chr1	119794162	rs1052972	C	T	.	.	DB;REMAP_ALIGN=FP
chr1	119836055	rs3009182	C	T	.	.	DB;REMAP_ALIGN=FP
chr1	119837385	rs3009184	T	A	.	.	DB;REMAP_ALIGN=FP
chr1	119841582	rs2994820	A	G	.	.	DB;REMAP_ALIGN=FP
chr1	119844497	rs12405228	G	A	.	.	DB;REMAP_ALIGN=FP
chr1	119969481	rs2493409	T	C	.	.	DB;REMAP_ALIGN=FP
chr1	144055294	rs61806690	A	G	.	.	DB;REMAP_ALIGN=FP
chr1	145389216	rs782321714	G	A	.	.	DB;REMAP_ALIGN=FP
chr1	145393862	rs782463528	G	C	.	.	DB;REMAP_ALIGN=FP
chr1	146067139	rs78014802	A	T	.	.	DB;REMAP_ALIGN=FP
chr1	146069496	rs3872140	G	T	.	.	DB;REMAP_ALIGN=FP
chr1	146082400	rs111813073	A	G	.	.	DB;REMAP_ALIGN=FP
chr1	146104445	rs61809865	A	G	.	.	DB;REMAP_ALIGN=FP
chr1	146142634	rs75650621	T	A,C	.	.	DB;REMAP_ALIGN=FP
chr1	146968423	rs782293724	A	C	.	.	DB;REMAP_ALIGN=FP
chr1	146968429	rs782327404	G	A,C	.	.	DB;REMAP_ALIGN=FP
chr1	146968478	rs782646994	G	A	.	.	DB;REMAP_ALIGN=FP
chr1	146968496	rs587656246	A	C,T	.	.	DB;REMAP_ALIGN=FP
chr1	146968530	rs375197348	C	G	.	.	DB;REMAP_ALIGN=FP
chr1	146968559	rs371782471	T	C	.	.	DB;REMAP_ALIGN=FP
chr1	146968564	rs372538524	T	C	.	.	DB;REMAP_ALIGN=FP
chr1	146993652	rs781829241	A	G	.	.	DB;REMAP_ALIGN=FP
chr1	146993710	rs781964131	A	G	.	.	DB;REMAP_ALIGN=FP
chr1	147256507	rs372510760	T	TA,A	.	.	DB;REMAP_ALIGN=FP
chr1	147294385	rs71083827	C	CAT	.	.	DB;REMAP_ALIGN=FP;REF_LEFT_SHIFT
chr1	147647471	rs1344	G	A	.	.	DB;REMAP_ALIGN=FP
chr1	147652507	rs2153463	T	G,A	.	.	DB;REMAP_ALIGN=FP
chr1	147659350	rs6674938	T	C	.	.	DB;REMAP_ALIGN=FP
chr1	147909269	rs797034032	AGAA	AG,AGA,AGAAA,AGAAAA,AGAAAAA,AAAA	.	.	DB;REMAP_ALIGN=FP
chr1	148960637	rs11268079	AAGGAAGAAACGGCA	AGGAAGAAACGGCA	.	.	DB;REMAP_ALIGN=FP
chr1	149012734	rs1698605	C	A,T	.	.	DB;REMAP_ALIGN=FP
chr1	149017809	rs1064044	T	C	.	.	DB;REMAP_ALIGN=FP
chr1	149029846	rs3851873	T	C	.	.	DB;REMAP_ALIGN=FP
chr1	150286426	rs1122967	C	G	.	.	DB;REMAP_ALIGN=FP
chr1	150553568	rs41317515	G	C,A	.	.	DB;REMAP_ALIGN=FP
chr1	150555614	rs78086750	G	GACAC,C	.	.	DB;REMAP_ALIGN=FP
chr1	150558532	rs10888382	T	C	.	.	DB;REMAP_ALIGN=FP
chr1	150558574	rs10749657	G	A	.	.	DB;REMAP_ALIGN=FP
chr1	150558694	rs10749658	C	T	.	.	DB;REMAP_ALIGN=FP
chr1	150577542	rs796451078	TTAC	TTAAC,TT,TAAC,TTGAC	.	.	DB;REMAP_ALIGN=FP
chr1	150799227	rs10788796	T	C	.	.	DB;REMAP_ALIGN=FP
chr1	150807279	rs6587522	C	T	.	.	DB;REMAP_ALIGN=FP
chr1	150817485	rs3894771	A	T	.	.	DB;REMAP_ALIGN=FP
chr1	150876595	rs749178667	ACCC	AC,ACC,ACCCC	.	.	DB;REMAP_ALIGN=FP
chr1	150966140	rs267739	G	A	.	.	DB;REMAP_ALIGN=FP
chr1	150997516	rs2925740	T	C	.	.	DB;REMAP_ALIGN=FP
chr1	150998101	rs2925741	G	T	.	.	DB;REMAP_ALIGN=FP
chr1	151001686	rs771204	G	A	.	.	DB;REMAP_ALIGN=FP
chr1	151002632	rs771205	T	C	.	.	DB;REMAP_ALIGN=FP
chr1	151018349	rs3738480	A	G	.	.	DB;REMAP_ALIGN=FP
chr1	151025464	rs3738478	T	C	.	.	DB;REMAP_ALIGN=FP
chr1	151034063	rs3738476	C	A,G	.	.	DB;REMAP_ALIGN=FP
chr1	151046704	rs6587553	A	G	.	.	DB;REMAP_ALIGN=FP
chr1	151054339	rs2902810	C	T	.	.	DB;REMAP_ALIGN=FP
chr1	151055758	rs11204767	G	T	.	.	DB;REMAP_ALIGN=FP
chr1	151132474	rs10788800	G	A	.	.	DB;REMAP_ALIGN=FP
chr1	151133348	rs4971006	C	G	.	.	DB;REMAP_ALIGN=FP
chr1	151135661	rs4971007	T	G	.	.	DB;REMAP_ALIGN=FP
chr1	151236587	rs12407426	C	T	.	.	DB;REMAP_ALIGN=FP
chr1	151238313	rs7532935	C	T	.	.	DB;REMAP_ALIGN=FP
chr1	151239923	rs141190258	C	CCTT	.	.	DB;REMAP_ALIGN=FP
chr1	151266575	rs7489	T	C	.	.	DB;REMAP_ALIGN=FP
chr1	151281565	rs3811406	T	C	.	.	DB;REMAP_ALIGN=FP
chr1	151315696	rs1056847	G	A	.	.	DB;REMAP_ALIGN=FP
chr1	151343685	rs1752386	G	A	.	.	DB;REMAP_ALIGN=FP
chr1	151365312	rs10788804	A	G	.	.	DB;REMAP_ALIGN=FP
chr1	151399662	rs7172	G	A	.	.	DB;REMAP_ALIGN=FP
chr1	151400724	rs2495391	T	C,A	.	.	DB;REMAP_ALIGN=FP
chr1	151404772	rs6667714	T	C	.	.	DB;REMAP_ALIGN=FP
chr1	151408844	rs3831142	GA	G	.	.	DB;REMAP_ALIGN=FP
chr1	151412257	rs3748550	G	A	.	.	DB;REMAP_ALIGN=FP
chr1	151423561	rs2274534	A	C,T	.	.	DB;REMAP_ALIGN=FP
chr1	151429569	rs6587577	A	G	.	.	DB;REMAP_ALIGN=FP
chr1	151527159	rs2298168	C	T	.	.	DB;REMAP_ALIGN=FP
chr1	151569623	rs3748610	G	T,A	.	.	DB;REMAP_ALIGN=FP
chr1	151578844	rs3748608	G	A	.	.	DB;REMAP_ALIGN=FP
chr1	151703142	rs1308150	T	C	.	.	DB;REMAP_ALIGN=FP
chr1	151838750	rs6673556	G	A	.	.	DB;REMAP_ALIGN=FP
chr1	151847822	rs6587624	G	C	.	.	DB;REMAP_ALIGN=FP
chr1	151847848	rs6587625	T	C	.	.	DB;REMAP_ALIGN=FP
chr1	151853515	rs7556386	G	T	.	.	DB;REMAP_ALIGN=FP
chr1	151895084	rs3762427	G	A	.	.	DB;REMAP_ALIGN=FP
chr1	151909409	rs3748805	A	C	.	.	DB;REMAP_ALIGN=FP
chr1	152107513	rs1131471	T	G	.	.	DB;REMAP_ALIGN=FP
chr1	152109445	rs2496253	G	C	.	.	DB;REMAP_ALIGN=FP
chr1	152113029	rs2515663	A	C,G	.	.	DB;REMAP_ALIGN=FP
chr1	152213286	rs41266112	C	G,T	.	.	DB;REMAP_ALIGN=FP
chr1	152213292	rs41266114	T	G,A	.	.	DB;REMAP_ALIGN=FP
chr1	152213298	rs61814932	A	G	.	.	DB;REMAP_ALIGN=FP
chr1	152213304	rs41266116	G	A	.	.	DB;REMAP_ALIGN=FP
chr1	152215334	rs74336774	G	A	.	.	DB;REMAP_ALIGN=FP
chr1	152218244	rs7514457	C	T	.	.	DB;REMAP_ALIGN=FP
chr1	152219233	rs6662450	C	G,A	.	.	DB;REMAP_ALIGN=FP
chr1	152219402	rs759216763	CGTGT	CATGT,CG	.	.	DB;REMAP_ALIGN=FP
chr1	152219638	rs7520249	C	T	.	.	DB;REMAP_ALIGN=FP
chr1	152219817	rs7520375	C	T	.	.	DB;REMAP_ALIGN=FP
chr1	152220155	rs6587647	C	T	.	.	DB;REMAP_ALIGN=FP
chr1	152220211	rs6587648	T	C	.	.	DB;REMAP_ALIGN=FP
chr1	152220502	rs6587649	T	C	.	.	DB;REMAP_ALIGN=FP
chr1	152220576	rs6587650	A	G,C	.	.	DB;REMAP_ALIGN=FP
chr1	152220645	rs6587651	G	T	.	.	DB;REMAP_ALIGN=FP
chr1	152220815	rs6587652	G	T	.	.	DB;REMAP_ALIGN=FP
chr1	152221068	rs7535536	A	G	.	.	DB;REMAP_ALIGN=FP
chr1	152221071	rs6587653	G	A	.	.	DB;REMAP_ALIGN=FP
chr1	152221375	rs11204937	C	T	.	.	DB;REMAP_ALIGN=FP
chr1	152221514	rs11204938	A	G,C	.	.	DB;REMAP_ALIGN=FP
chr1	152223252	rs765061392	ATTT	AT,ATT,ATTTT	.	.	DB;REMAP_ALIGN=FP
chr1	152223253	rs200372988	T	A	.	.	DB;REMAP_ALIGN=FP
chr1	152511653	rs2105117	G	A	.	.	DB;REMAP_ALIGN=FP
chr1	152515503	rs2282296	C	T	.	.	DB;REMAP_ALIGN=FP
chr1	152515587	rs1053588	C	T,A	.	.	DB;REMAP_ALIGN=FP
chr1	152972118	rs3170863	C	T	.	.	DB;REMAP_ALIGN=FP
chr1	152985411	rs1611764	G	A,T	.	.	DB;REMAP_ALIGN=FP
chr1	153003019	rs2075739	G	A	.	.	DB;REMAP_ALIGN=FP
chr1	153003353	rs1970328	A	G	.	.	DB;REMAP_ALIGN=FP
chr1	153003465	rs1055935	C	G	.	.	DB;REMAP_ALIGN=FP
chr1	153032333	rs3181787	T	C	.	.	DB;REMAP_ALIGN=FP
chr1	153032372	rs3795381	T	C	.	.	DB;REMAP_ALIGN=FP
chr1	153032377	rs3795382	C	T	.	.	DB;REMAP_ALIGN=FP
chr1	153032507	rs12195	C	T	.	.	DB;REMAP_ALIGN=FP
chr1	153150144	rs513555	T	C	.	.	DB;REMAP_ALIGN=FP
chr1	153261515	rs561634896	A	ACTCTGGCGGCGG,ACTCTGGCGGCCG	.	.	DB;REMAP_ALIGN=FP
chr1	153341677	rs3006448	C	A,G	.	.	DB;REMAP_ALIGN=FP
chr1	153343103	rs3014863	A	G	.	.	DB;REMAP_ALIGN=FP
chr1	153347858	rs3006457	T	C,G	.	.	DB;REMAP_ALIGN=FP
chr1	153347896	rs3006458	T	G,A	.	.	DB;REMAP_ALIGN=FP
chr1	153438346	rs10888561	C	A,T	.	.	DB;REMAP_ALIGN=FP
chr1	153439916	rs3006428	T	G	.	.	DB;REMAP_ALIGN=FP
chr1	153458930	rs3014837	C	G	.	.	DB;REMAP_ALIGN=FP
chr1	153631553	rs1046379	C	T	.	.	DB;REMAP_ALIGN=FP
chr1	153636563	rs4845557	T	C	.	.	DB;REMAP_ALIGN=FP
chr1	153664384	rs4351684	A	G	.	.	DB;REMAP_ALIGN=FP
chr1	153693443	rs5777879	T	TC	.	.	DB;REMAP_ALIGN=FP
chr1	153933921	rs11264621	A	G	.	.	DB;REMAP_ALIGN=FP
chr1	153941294	rs2252508	A	G	.	.	DB;REMAP_ALIGN=FP
chr1	153982198	rs10908578	T	C	.	.	DB;REMAP_ALIGN=FP
chr1	154089379	rs2066135	T	G	.	.	DB;REMAP_ALIGN=FP
chr1	154135911	rs3001361	G	A,T	.	.	DB;REMAP_ALIGN=FP
chr1	154169432	rs4845364	A	G	.	.	DB;REMAP_ALIGN=FP
chr1	154219986	rs771523059	TGT	TGTT,TGTTT,TGTTTT,TG,TTT	.	.	DB;REMAP_ALIGN=FP
chr1	154254816	rs772345724	GTT	T,TTT,TTTT,TTTTT,TTTTTT	.	.	DB;REMAP_ALIGN=FP
chr1	154429496	rs6694817	T	C,G	.	.	DB;REMAP_ALIGN=FP
chr1	154465420	rs2229238	T	C	.	.	DB;REMAP_ALIGN=FP
chr1	154486721	rs4845633	C	G	.	.	DB;REMAP_ALIGN=FP
chr1	154501655	rs4845635	C	G	.	.	DB;REMAP_ALIGN=FP
chr1	154507194	rs6664608	C	T	.	.	DB;REMAP_ALIGN=FP
chr1	154544095	rs6678164	T	C	.	.	DB;REMAP_ALIGN=FP
chr1	154590149	rs7532276	G	C,A	.	.	DB;REMAP_ALIGN=FP
chr1	154601491	rs2229857	T	C	.	.	DB;REMAP_ALIGN=FP
chr1	154602344	rs1466731	T	C	.	.	DB;REMAP_ALIGN=FP
chr1	154602564	rs1802645	C	T	.	.	DB;REMAP_ALIGN=FP
chr1	154627896	rs6426859	A	G	.	.	DB;REMAP_ALIGN=FP
chr1	154772331	rs1051614	C	G,T	.	.	DB;REMAP_ALIGN=FP
chr1	154772376	rs1131820	A	G	.	.	DB;REMAP_ALIGN=FP
chr1	155015050	rs11264295	C	T	.	.	DB;REMAP_ALIGN=FP
chr1	155016481	rs2242195	A	G	.	.	DB;REMAP_ALIGN=FP
chr1	155054466	rs6427128	A	C,T	.	.	DB;REMAP_ALIGN=FP
chr1	155060841	rs11264304	T	C	.	.	DB;REMAP_ALIGN=FP
chr1	155169753	rs4276914	G	A	.	.	DB;REMAP_ALIGN=FP
chr1	155192276	rs4072037	C	T	.	.	DB;REMAP_ALIGN=FP
chr1	155212373	rs2075570	C	T	.	.	DB;REMAP_ALIGN=FP
chr1	155235878	rs3115534	G	T	.	.	DB;REMAP_ALIGN=FP
chr1	155324483	rs914616	A	G	.	.	DB;REMAP_ALIGN=FP
chr1	155324981	rs4971075	A	G	.	.	DB;REMAP_ALIGN=FP
chr1	155438844	rs4971053	T	C	.	.	DB;REMAP_ALIGN=FP
chr1	155562525	rs12403379	T	C	.	.	DB;REMAP_ALIGN=FP
chr1	155562534	rs12403380	T	C	.	.	DB;REMAP_ALIGN=FP
chr1	155562541	rs34869594	T	C	.	.	DB;REMAP_ALIGN=FP
chr1	155562550	rs61812107	T	C	.	.	DB;REMAP_ALIGN=FP
chr1	155611966	rs1200697	A	G	.	.	DB;REMAP_ALIGN=FP
chr1	155785306	rs822021	G	A	.	.	DB;REMAP_ALIGN=FP
chr1	155815787	rs148569012	CAACT	C	.	.	DB;REMAP_ALIGN=FP
chr1	155868074	rs822522	G	C	.	.	DB;REMAP_ALIGN=FP
chr1	155868476	rs822521	T	C	.	.	DB;REMAP_ALIGN=FP
chr1	155900625	rs1749409	G	A	.	.	DB;REMAP_ALIGN=FP
chr1	155910782	rs493446	C	G	.	.	DB;REMAP_ALIGN=FP
chr1	155933616	rs4661151	CC	CT,CCGAAAT	.	.	DB;REMAP_ALIGN=FP
chr1	155934386	rs2275079	T	C	.	.	DB;REMAP_ALIGN=FP
chr1	155942695	rs2152051	T	C	.	.	DB;REMAP_ALIGN=FP
chr1	155958441	rs2364404	T	C	.	.	DB;REMAP_ALIGN=FP
chr1	156041653	rs2297792	T	C	.	.	DB;REMAP_ALIGN=FP
chr1	156176427	rs12401573	C	T	.	.	DB;REMAP_ALIGN=FP
chr1	156246108	rs2075165	G	A	.	.	DB;REMAP_ALIGN=FP
chr1	156371272	rs2985713	G	C	.	.	DB;REMAP_ALIGN=FP
chr1	156384575	rs6668857	A	G	.	.	DB;REMAP_ALIGN=FP
chr1	156476450	rs2274316	C	A	.	.	DB;REMAP_ALIGN=FP
chr1	156477111	rs2274317	T	C	.	.	DB;REMAP_ALIGN=FP
chr1	156480948	rs1925950	G	A	.	.	DB;REMAP_ALIGN=FP
chr1	156533749	rs6699212	T	C	.	.	DB;REMAP_ALIGN=FP
chr1	156550381	rs1778819	T	A	.	.	DB;REMAP_ALIGN=FP
chr1	156556595	rs11264498	C	G	.	.	DB;REMAP_ALIGN=FP
chr1	156556652	rs2488269	T	C	.	.	DB;REMAP_ALIGN=FP
chr1	156562552	rs7548309	T	G	.	.	DB;REMAP_ALIGN=FP
chr1	156563116	rs16837492	C	A	.	.	DB;REMAP_ALIGN=FP
chr1	156563185	rs1171547	T	C	.	.	DB;REMAP_ALIGN=FP
chr1	156564733	rs4661184	A	C	.	.	DB;REMAP_ALIGN=FP
chr1	156566341	rs4382715	A	G	.	.	DB;REMAP_ALIGN=FP
chr1	156566429	rs2066377	G	C	.	.	DB;REMAP_ALIGN=FP
chr1	156566459	rs947662	T	C	.	.	DB;REMAP_ALIGN=FP
chr1	156566561	rs947663	A	G	.	.	DB;REMAP_ALIGN=FP
chr1	156569362	rs6427319	T	C	.	.	DB;REMAP_ALIGN=FP
chr1	156586529	rs10796961	G	A	.	.	DB;REMAP_ALIGN=FP
chr1	156591765	rs760237718	GGGGCC	GGGGCCGGGCCGGGCC,GGGGTCGGGCCGGGCC,GGGGTCGGGCC,GGGGCCGGGCCGGGCCGGGCC,GGGGCCGGGCC	.	.	DB;REMAP_ALIGN=FP
chr1	156591859	rs7516274	G	C,T	.	.	DB;REMAP_ALIGN=FP
chr1	156592216	rs1925949	G	A	.	.	DB;REMAP_ALIGN=FP
chr1	156592351	rs942959	G	A,T	.	.	DB;REMAP_ALIGN=FP
chr1	156593583	rs6427321	G	A	.	.	DB;REMAP_ALIGN=FP
chr1	156593934	rs6427322	A	C,T	.	.	DB;REMAP_ALIGN=FP
chr1	156594021	rs6668178	G	A	.	.	DB;REMAP_ALIGN=FP
chr1	156594060	rs942963	C	T	.	.	DB;REMAP_ALIGN=FP
chr1	156594106	rs1270	T	C	.	.	DB;REMAP_ALIGN=FP
chr1	156595130	rs3795733	C	T	.	.	DB;REMAP_ALIGN=FP
chr1	156595257	rs72559129	A	AAC	.	.	DB;REMAP_ALIGN=FP
chr1	156657128	rs7524611	T	C	.	.	DB;REMAP_ALIGN=FP
chr1	156669961	rs11582300	G	A	.	.	DB;REMAP_ALIGN=FP
chr1	156670364	rs3748570	G	A	.	.	DB;REMAP_ALIGN=FP
chr1	156670886	rs2886443	G	A	.	.	DB;REMAP_ALIGN=FP
chr1	156676876	rs4278369	A	G	.	.	DB;REMAP_ALIGN=FP
chr1	156735801	rs4311877	G	C	.	.	DB;REMAP_ALIGN=FP
chr1	156736767	rs8658	A	C,G	.	.	DB;REMAP_ALIGN=FP
chr1	156737983	rs6670122	T	G	.	.	DB;REMAP_ALIGN=FP
chr1	156743719	rs4437869	CC	CT,CCTCT,CCTTCTTCATCCTCCTCT	.	.	DB;REMAP_ALIGN=FP
chr1	156782256	rs2274503	C	G	.	.	DB;REMAP_ALIGN=FP
chr1	156815190	rs926103	T	C	.	.	DB;REMAP_ALIGN=FP
chr1	156815825	rs1800601	G	A	.	.	DB;REMAP_ALIGN=FP
chr1	156815970	rs11325907	AG	A	.	.	DB;REMAP_ALIGN=FP
chr1	156815979	rs7546838	A	G	.	.	DB;REMAP_ALIGN=FP
chr1	156815987	rs1800600	G	A	.	.	DB;REMAP_ALIGN=FP
chr1	156875700	rs761074272	AGTGT	GT,GTGTGT,GTGTGTGT,GTGTGTGTGT,GTGTGTGTGTGT	.	.	DB;REMAP_ALIGN=FP
chr1	156879203	rs6337	C	T	.	.	DB;REMAP_ALIGN=FP
chr1	156905300	rs4661074	G	A	.	.	DB;REMAP_ALIGN=FP
chr1	156905305	rs4661075	G	A,T	.	.	DB;REMAP_ALIGN=FP
chr1	156905315	rs2644590	C	A	.	.	DB;REMAP_ALIGN=FP
chr1	156907665	rs1952294	T	C	.	.	DB;REMAP_ALIGN=FP
chr1	156932467	rs822430	G	A,C	.	.	DB;REMAP_ALIGN=FP
chr1	156937289	rs945508	T	C	.	.	DB;REMAP_ALIGN=FP
chr1	156944448	rs771882883	CCATTCATTCATT	CCATTCATT,CCATT,CCATTCATTCATTCATT,CCATTCATTCATTCATTCATT,CCATTCATTCATTCATTCATTCATT	.	.	DB;REMAP_ALIGN=FP
chr1	156969383	rs1336149	C	T	.	.	DB;REMAP_ALIGN=FP
chr1	157515771	rs3811035	G	A	.	.	DB;REMAP_ALIGN=FP
chr1	157539092	rs6427384	C	T	.	.	DB;REMAP_ALIGN=FP
chr1	157539235	rs2012199	C	T	.	.	DB;REMAP_ALIGN=FP
chr1	157544307	rs6679793	A	G	.	.	DB;REMAP_ALIGN=FP
chr1	157597961	rs1361889	A	G	.	.	DB;REMAP_ALIGN=FP
chr1	157833189	rs2261295	C	T	.	.	DB;REMAP_ALIGN=FP
chr1	158088319	rs6427419	C	A	.	.	DB;REMAP_ALIGN=FP
chr1	158466509	rs4657080	T	C	.	.	DB;REMAP_ALIGN=FP
chr1	158480524	rs6679056	A	G	.	.	DB;REMAP_ALIGN=FP
chr1	158537367	rs2051665	A	T,C,G	.	.	DB;REMAP_ALIGN=FP
chr1	158537370	rs2051666	T	G	.	.	DB;REMAP_ALIGN=FP
chr1	158537432	rs759367553	GAA	A	.	.	DB;REMAP_ALIGN=FP
chr1	158612856	rs2251969	T	C	.	.	DB;REMAP_ALIGN=FP
chr1	158614301	rs952094	A	G	.	.	DB;REMAP_ALIGN=FP
chr1	158614312	rs767955754	AGA	AG,AGAA,AGAAA,AAA,AGAAAA,AGAAAAAAA	.	.	DB;REMAP_ALIGN=FP
chr1	158617600	rs857716	C	T,A	.	.	DB;REMAP_ALIGN=FP
chr1	158617994	rs857717	T	G,C	.	.	DB;REMAP_ALIGN=FP
chr1	158637998	rs2518492	T	G,A	.	.	DB;REMAP_ALIGN=FP
chr1	158642446	rs863931	A	G,T	.	.	DB;REMAP_ALIGN=FP
chr1	158649938	rs2482965	A	C	.	.	DB;REMAP_ALIGN=FP
chr1	158668075	rs544818658	GAAAA	GAA,GAAA,GA,GAAAAA,GAAAAAA	.	.	DB;REMAP_ALIGN=FP
chr1	158677705	rs325996	A	T	.	.	DB;REMAP_ALIGN=FP
chr1	158677732	rs703121	A	G	.	.	DB;REMAP_ALIGN=FP
chr1	158677841	rs325995	T	A	.	.	DB;REMAP_ALIGN=FP
chr1	158677879	rs703122	T	C	.	.	DB;REMAP_ALIGN=FP
chr1	158685062	rs857937	A	G	.	.	DB;REMAP_ALIGN=FP
chr1	158685246	rs435080	G	A	.	.	DB;REMAP_ALIGN=FP
chr1	158685372	rs2564859	C	A,G	.	.	DB;REMAP_ALIGN=FP
chr1	158686491	rs2564858	T	C	.	.	DB;REMAP_ALIGN=FP
chr1	158686557	rs796839773	CAG	CAGAG,CAGAGAG,CAGAGAGAG,CAGAGAGAGAG,CAGAGAGAGAGAGAGAG	.	.	DB;REMAP_ALIGN=FP
chr1	158765805	rs857824	C	T,A	.	.	DB;REMAP_ALIGN=FP
chr1	158765901	rs857825	T	C	.	.	DB;REMAP_ALIGN=FP
chr1	158765949	rs857826	AA	AG,AAG	.	.	DB;REMAP_ALIGN=FP
chr1	158766102	rs857827	A	G	.	.	DB;REMAP_ALIGN=FP
chr1	158766425	rs6666753	G	A	.	.	DB;REMAP_ALIGN=FP
chr1	158844029	rs857870	A	G	.	.	DB;REMAP_ALIGN=FP
chr1	158939374	rs2325704	C	A,CT,G	.	.	DB;REMAP_ALIGN=FP
chr1	159016687	rs866484	G	C	.	.	DB;REMAP_ALIGN=FP
chr1	159032511	rs2518553	T	C	.	.	DB;REMAP_ALIGN=FP
chr1	159032587	rs1057027	C	A	.	.	DB;REMAP_ALIGN=FP
chr1	159032599	rs1057028	T	A	.	.	DB;REMAP_ALIGN=FP
chr1	159199851	rs862999	T	C	.	.	DB;REMAP_ALIGN=FP
chr1	159205564	rs12075	G	A	.	.	DB;REMAP_ALIGN=FP
chr1	159432794	rs11419544	G	GT,T	.	.	DB;REMAP_ALIGN=FP
chr1	159432905	rs4491058	A	C,T	.	.	DB;REMAP_ALIGN=FP
chr1	159439743	rs10908721	G	A	.	.	DB;REMAP_ALIGN=FP
chr1	159439944	rs10908722	G	T	.	.	DB;REMAP_ALIGN=FP
chr1	159440067	rs12048482	A	G	.	.	DB;REMAP_ALIGN=FP
chr1	159535507	rs4656837	C	T	.	.	DB;REMAP_ALIGN=FP
chr1	159588468	rs2808661	A	G	.	.	DB;REMAP_ALIGN=FP
chr1	159815494	rs4411129	C	G	.	.	DB;REMAP_ALIGN=FP
chr1	159855177	rs2501340	G	C	.	.	DB;REMAP_ALIGN=FP
chr1	159858338	rs2494504	A	G	.	.	DB;REMAP_ALIGN=FP
chr1	159858956	rs2501337	G	A	.	.	DB;REMAP_ALIGN=FP
chr1	159872901	rs4460634	C	G	.	.	DB;REMAP_ALIGN=FP
chr1	159884602	rs2501325	C	A,T	.	.	DB;REMAP_ALIGN=FP
chr1	159927336	rs13052	C	T	.	.	DB;REMAP_ALIGN=FP
chr1	159927891	rs775305608	TAAAAA	AA,AAA,AAAA,A	.	.	DB;REMAP_ALIGN=FP
chr1	159952579	rs2840583	C	T	.	.	DB;REMAP_ALIGN=FP
chr1	159953321	rs2789417	T	G	.	.	DB;REMAP_ALIGN=FP
chr1	160120884	rs2854246	T	C	.	.	DB;REMAP_ALIGN=FP
chr1	160120891	rs67915591	CCCTT	C	.	.	DB;REMAP_ALIGN=FP
chr1	160123432	rs2820581	C	T	.	.	DB;REMAP_ALIGN=FP
chr1	160129137	rs5778151	A	AG	.	.	DB;REMAP_ALIGN=FP
chr1	160155085	rs6427504	G	A,T	.	.	DB;REMAP_ALIGN=FP
chr1	160164415	rs11265338	C	T	.	.	DB;REMAP_ALIGN=FP
chr1	160166560	rs7529215	G	A	.	.	DB;REMAP_ALIGN=FP
chr1	160171208	rs1209804	G	A	.	.	DB;REMAP_ALIGN=FP
chr1	160171406	rs625549	C	T	.	.	DB;REMAP_ALIGN=FP
chr1	160177712	rs731852	T	G	.	.	DB;REMAP_ALIGN=FP
chr1	160181660	rs7519748	T	C	.	.	DB;REMAP_ALIGN=FP
chr1	160181834	rs36097870	G	GC	.	.	DB;REMAP_ALIGN=FP
chr1	160208566	rs667306	A	G	.	.	DB;REMAP_ALIGN=FP
chr1	160282002	rs2795067	A	G	.	.	DB;REMAP_ALIGN=FP
chr1	160305644	rs2066320	A	G	.	.	DB;REMAP_ALIGN=FP
chr1	160333626	rs1802778	G	A	.	.	DB;REMAP_ALIGN=FP
chr1	160339874	rs1886419	T	G	.	.	DB;REMAP_ALIGN=FP
chr1	160349150	rs6669689	A	G	.	.	DB;REMAP_ALIGN=FP
chr1	160424115	rs12086448	A	G	.	.	DB;REMAP_ALIGN=FP
chr1	160615764	rs149160	C	G	.	.	DB;REMAP_ALIGN=FP
chr1	160681123	rs4656926	A	G	.	.	DB;REMAP_ALIGN=FP
chr1	160752274	rs527342	A	G	.	.	DB;REMAP_ALIGN=FP
chr1	160819406	rs537540	A	C,T	.	.	DB;REMAP_ALIGN=FP
chr1	160823652	rs474131	A	G	.	.	DB;REMAP_ALIGN=FP
chr1	160823770	rs509749	A	G	.	.	DB;REMAP_ALIGN=FP
chr1	160824172	rs506081	G	C	.	.	DB;REMAP_ALIGN=FP
chr1	160827724	rs576334	C	G	.	.	DB;REMAP_ALIGN=FP
chr1	160834012	rs11265493	A	G	.	.	DB;REMAP_ALIGN=FP
chr1	160879270	rs3766359	G	A	.	.	DB;REMAP_ALIGN=FP
chr1	160879292	rs3820094	A	G	.	.	DB;REMAP_ALIGN=FP
chr1	160881146	rs2236515	T	C	.	.	DB;REMAP_ALIGN=FP
chr1	160882036	rs2274907	A	T	.	.	DB;REMAP_ALIGN=FP
chr1	160882104	rs2274908	G	A,T	.	.	DB;REMAP_ALIGN=FP
chr1	160882232	rs2274909	C	T	.	.	DB;REMAP_ALIGN=FP
chr1	160882256	rs2274910	T	C	.	.	DB;REMAP_ALIGN=FP
chr1	160951019	rs3829790	A	G	.	.	DB;REMAP_ALIGN=FP
chr1	160951023	rs790059	A	G	.	.	DB;REMAP_ALIGN=FP
chr1	160951176	rs6680969	C	T,G	.	.	DB;REMAP_ALIGN=FP
chr1	160999795	rs790056	C	T	.	.	DB;REMAP_ALIGN=FP
chr1	161001356	rs790055	A	G	.	.	DB;REMAP_ALIGN=FP
chr1	161021085	rs28365980	T	C	.	.	DB;REMAP_ALIGN=FP
chr1	161021086	rs28365979	C	A,G	.	.	DB;REMAP_ALIGN=FP
chr1	161021088	rs28365978	C	T	.	.	DB;REMAP_ALIGN=FP
chr1	161049250	rs3813609	G	C,T	.	.	DB;REMAP_ALIGN=FP
chr1	161052590	rs4396136	G	A	.	.	DB;REMAP_ALIGN=FP
chr1	161052849	rs3813610	C	G,T	.	.	DB;REMAP_ALIGN=FP
chr1	161079568	rs3820097	G	A	.	.	DB;REMAP_ALIGN=FP
chr1	161193247	rs4233367	T	C	.	.	DB;REMAP_ALIGN=FP
chr1	161193843	rs3813622	C	T	.	.	DB;REMAP_ALIGN=FP
chr1	161220486	rs2502801	C	G	.	.	DB;REMAP_ALIGN=FP
chr1	161223055	rs776675749	CCACACACACACACA	CACA,CACACA,CACACACA,CACACACACACA,CA	.	.	DB;REMAP_ALIGN=FP
chr1	161525687	rs17853454	A	T	.	.	DB;REMAP_ALIGN=FP
chr1	161526095	rs404508	T	C,G	.	.	DB;REMAP_ALIGN=FP
chr1	161589537	rs3933769	A	G	.	.	DB;REMAP_ALIGN=FP
chr1	161592268	rs143311449	G	T	.	.	DB;REMAP_ALIGN=FP
chr1	161595534	rs78763831	C	T	.	.	DB;REMAP_ALIGN=FP
chr1	161599629	rs430178	C	G	.	.	DB;REMAP_ALIGN=FP
chr1	161606437	rs3754052	C	G	.	.	DB;REMAP_ALIGN=FP
chr1	161629903	rs448740	T	C	.	.	DB;REMAP_ALIGN=FP
chr1	161631042	rs3883934	G	T	.	.	DB;REMAP_ALIGN=FP
chr1	161707180	rs1340978	A	G,C	.	.	DB;REMAP_ALIGN=FP
chr1	161725849	rs7520519	G	T	.	.	DB;REMAP_ALIGN=FP
chr1	161726298	rs1417582	T	C	.	.	DB;REMAP_ALIGN=FP
chr1	161853221	rs2257107	T	A	.	.	DB;REMAP_ALIGN=FP
chr1	161958537	rs9482	A	G	.	.	DB;REMAP_ALIGN=FP
chr1	161997891	rs2499836	A	G	.	.	DB;REMAP_ALIGN=FP
chr1	162006444	rs12022536	A	G,C	.	.	DB;REMAP_ALIGN=FP
chr1	162006481	rs747020943	GGA	GGAA,GGAAA,GG,GAA,GGAAAA	.	.	DB;REMAP_ALIGN=FP
chr1	162343807	rs347278	T	C	.	.	DB;REMAP_ALIGN=FP
chr1	162374600	rs164159	A	G	.	.	DB;REMAP_ALIGN=FP
chr1	162375301	rs164181	G	A	.	.	DB;REMAP_ALIGN=FP
chr1	162378872	rs164188	C	T	.	.	DB;REMAP_ALIGN=FP
chr1	162753056	rs1632311	C	G	.	.	DB;REMAP_ALIGN=FP
chr1	162770537	rs1780003	T	C,A	.	.	DB;REMAP_ALIGN=FP
chr1	162773628	rs1355287	G	T,C	.	.	DB;REMAP_ALIGN=FP
chr1	162790761	rs1704754	C	T	.	.	DB;REMAP_ALIGN=FP
chr1	162790764	rs1780010	T	C	.	.	DB;REMAP_ALIGN=FP
chr1	162795685	rs2684884	G	C,T	.	.	DB;REMAP_ALIGN=FP
chr1	162796686	rs1780019	C	T	.	.	DB;REMAP_ALIGN=FP
chr1	162852981	rs2684878	A	C	.	.	DB;REMAP_ALIGN=FP
chr1	163152738	rs1354939	G	C	.	.	DB;REMAP_ALIGN=FP
chr1	163339512	rs2999852	C	T	.	.	DB;REMAP_ALIGN=FP
chr1	164820207	rs1538488	A	G	.	.	DB;REMAP_ALIGN=FP
chr1	165203979	rs1354509	A	G	.	.	DB;REMAP_ALIGN=FP
chr1	165406806	rs283696	T	C	.	.	DB;REMAP_ALIGN=FP
chr1	165408315	rs2134095	G	A,C	.	.	DB;REMAP_ALIGN=FP
chr1	165632229	rs9333378	G	A	.	.	DB;REMAP_ALIGN=FP
chr1	165661461	rs6667681	A	G	.	.	DB;REMAP_ALIGN=FP
chr1	165682265	rs1913844	G	C	.	.	DB;REMAP_ALIGN=FP
chr1	165683036	rs1143659	A	G	.	.	DB;REMAP_ALIGN=FP
chr1	165724626	rs14223	G	T	.	.	DB;REMAP_ALIGN=FP
chr1	165725660	rs7524755	T	C	.	.	DB;REMAP_ALIGN=FP
chr1	165725681	rs6426937	G	C	.	.	DB;REMAP_ALIGN=FP
chr1	165726489	rs1913846	T	C	.	.	DB;REMAP_ALIGN=FP
chr1	165726618	rs6660601	C	T	.	.	DB;REMAP_ALIGN=FP
chr1	165768467	rs2790053	C	G	.	.	DB;REMAP_ALIGN=FP
chr1	165890393	rs477033	C	G	.	.	DB;REMAP_ALIGN=FP
chr1	166058880	rs10800178	C	T	.	.	DB;REMAP_ALIGN=FP
chr1	167125926	rs267745	G	C,T	.	.	DB;REMAP_ALIGN=FP
chr1	167413137	rs10753757	A	C	.	.	DB;REMAP_ALIGN=FP
chr1	167413162	rs750180190	AGTGTGTGT	AGT,AGTGT,AGTGTGT,AGTGTGTGTGTGT,AGTGTGTGTGT	.	.	DB;REMAP_ALIGN=FP
chr1	167416087	rs750339731	TAAAAA	TAAA,TAAAA,TAA,TA,TAAAAAA	.	.	DB;REMAP_ALIGN=FP
chr1	167848401	rs203795	A	G	.	.	DB;REMAP_ALIGN=FP
chr1	168196529	rs776360750	CTTT	CT,CTT,CTTTT,CTTTTT,CTTTTTT	.	.	DB;REMAP_ALIGN=FP
chr1	168231495	rs11588504	T	C	.	.	DB;REMAP_ALIGN=FP
chr1	168304963	rs4656579	G	A	.	.	DB;REMAP_ALIGN=FP
chr1	168576711	rs34933908	G	A	.	.	DB;REMAP_ALIGN=FP
chr1	168696509	rs78760104	C	CT,T	.	.	DB;REMAP_ALIGN=FP
chr1	169124862	rs968304	T	A	.	.	DB;REMAP_ALIGN=FP
chr1	169303213	rs10800427	A	T	.	.	DB;REMAP_ALIGN=FP
chr1	169303215	rs10800428	G	A	.	.	DB;REMAP_ALIGN=FP
chr1	169421916	rs3820059	A	G	.	.	DB;REMAP_ALIGN=FP
chr1	169529596	rs6009	T	C	.	.	DB;REMAP_ALIGN=FP
chr1	169597075	rs6127	C	T	.	.	DB;REMAP_ALIGN=FP
chr1	169729684	rs1534904	T	G	.	.	DB;REMAP_ALIGN=FP
chr1	169798892	rs6680938	T	C	.	.	DB;REMAP_ALIGN=FP
chr1	169798939	rs6668114	C	A	.	.	DB;REMAP_ALIGN=FP
chr1	169826073	rs57068023	CT	CTT	.	.	DB;REMAP_ALIGN=FP
chr1	169826135	rs6682137	A	C	.	.	DB;REMAP_ALIGN=FP
chr1	169854577	rs4656197	T	C	.	.	DB;REMAP_ALIGN=FP
chr1	169921792	rs518928	A	G	.	.	DB;REMAP_ALIGN=FP
chr1	169972620	rs511443	A	T,C	.	.	DB;REMAP_ALIGN=FP
chr1	169983244	rs2057249	G	T	.	.	DB;REMAP_ALIGN=FP
chr1	170532244	rs7531125	A	C	.	.	DB;REMAP_ALIGN=FP
chr1	170552235	rs913257	G	A,T	.	.	DB;REMAP_ALIGN=FP
chr1	171108057	rs1920149	G	A	.	.	DB;REMAP_ALIGN=FP
chr1	171143351	rs1736565	C	T	.	.	DB;REMAP_ALIGN=FP
chr1	171199446	rs2020861	A	G	.	.	DB;REMAP_ALIGN=FP
chr1	171341864	rs1042772	A	C	.	.	DB;REMAP_ALIGN=FP
chr1	171527756	rs10753126	A	G	.	.	DB;REMAP_ALIGN=FP
chr1	171540188	rs760644	G	A	.	.	DB;REMAP_ALIGN=FP
chr1	171541900	rs1687064	C	G,A	.	.	DB;REMAP_ALIGN=FP
chr1	171545592	rs235468	C	G	.	.	DB;REMAP_ALIGN=FP
chr1	171557431	rs1687057	G	A	.	.	DB;REMAP_ALIGN=FP
chr1	171558183	rs235482	A	G	.	.	DB;REMAP_ALIGN=FP
chr1	171587026	rs235501	G	C,A	.	.	DB;REMAP_ALIGN=FP
chr1	171589377	rs235503	C	T	.	.	DB;REMAP_ALIGN=FP
chr1	171638562	rs2032555	C	T	.	.	DB;REMAP_ALIGN=FP
chr1	171841820	rs12239702	A	G	.	.	DB;REMAP_ALIGN=FP
chr1	172387297	rs6688654	A	G	.	.	DB;REMAP_ALIGN=FP
chr1	172441826	rs772876387	GGAC	GAAC,GG	.	.	DB;REMAP_ALIGN=FP
chr1	172442356	rs2230471	A	G	.	.	DB;REMAP_ALIGN=FP
chr1	172468452	rs1129942	G	A	.	.	DB;REMAP_ALIGN=FP
chr1	172665594	rs2639653	T	C	.	.	DB;REMAP_ALIGN=FP
chr1	173521268	rs527840556	TAAAA	TAA,TAAA,TA,TAAAAA,TAAAAAA	.	.	DB;REMAP_ALIGN=FP
chr1	174448093	rs7516240	G	A	.	.	DB;REMAP_ALIGN=FP
chr1	175000135	rs1046439	C	T	.	.	DB;REMAP_ALIGN=FP
chr1	175077653	rs2072032	A	G	.	.	DB;REMAP_ALIGN=FP
chr1	175083965	rs2072030	A	T	.	.	DB;REMAP_ALIGN=FP
chr1	175085412	rs1573758	C	T	.	.	DB;REMAP_ALIGN=FP
chr1	175123538	rs2285215	C	T	.	.	DB;REMAP_ALIGN=FP
chr1	175123704	rs2072041	T	C	.	.	DB;REMAP_ALIGN=FP
chr1	175128195	rs10912891	G	A	.	.	DB;REMAP_ALIGN=FP
chr1	175128213	rs7547567	C	T	.	.	DB;REMAP_ALIGN=FP
chr1	175136806	rs4650703	G	A	.	.	DB;REMAP_ALIGN=FP
chr1	175144442	rs10912897	T	C	.	.	DB;REMAP_ALIGN=FP
chr1	175146910	rs753208297	CTT	CT,CTTT,CTTTT,CTTTTT,CTTTTTT	.	.	DB;REMAP_ALIGN=FP
chr1	175147116	rs4651335	C	G	.	.	DB;REMAP_ALIGN=FP
chr1	175160809	rs2072035	TC	TT,TCTTT,TCTTCTTT	.	.	DB;REMAP_ALIGN=FP
chr1	175330165	rs2027867	T	C	.	.	DB;REMAP_ALIGN=FP
chr1	175355515	rs2228359	A	G	.	.	DB;REMAP_ALIGN=FP
chr1	175379587	rs859427	C	T	.	.	DB;REMAP_ALIGN=FP
chr1	175385992	rs859436	C	G	.	.	DB;REMAP_ALIGN=FP
chr1	175386255	rs859437	A	G	.	.	DB;REMAP_ALIGN=FP
chr1	175406547	rs859399	T	C	.	.	DB;REMAP_ALIGN=FP
chr1	175406666	rs859398	T	C,A	.	.	DB;REMAP_ALIGN=FP
chr1	175968404	rs4534339	C	T	.	.	DB;REMAP_ALIGN=FP
chr1	176043671	rs4233165	G	A	.	.	DB;REMAP_ALIGN=FP
chr1	176888211	rs2072935	A	G	.	.	DB;REMAP_ALIGN=FP
chr1	176894700	rs2281180	G	C,A	.	.	DB;REMAP_ALIGN=FP
chr1	176894731	rs2228956	T	C,A	.	.	DB;REMAP_ALIGN=FP
chr1	177023417	rs172917	A	G	.	.	DB;REMAP_ALIGN=FP
chr1	177946339	rs842192	A	C	.	.	DB;REMAP_ALIGN=FP
chr1	177960852	rs12040910	T	C	.	.	DB;REMAP_ALIGN=FP
chr1	177961759	rs945641	C	T	.	.	DB;REMAP_ALIGN=FP
chr1	178885027	rs6425503	C	T	.	.	DB;REMAP_ALIGN=FP
chr1	179071876	rs3820163	A	G	.	.	DB;REMAP_ALIGN=FP
chr1	179082165	rs2296377	T	C	.	.	DB;REMAP_ALIGN=FP
chr1	179085557	rs912758	T	G	.	.	DB;REMAP_ALIGN=FP
chr1	179097936	rs10913690	C	A	.	.	DB;REMAP_ALIGN=FP
chr1	179118799	rs2171959	T	C	.	.	DB;REMAP_ALIGN=FP
chr1	179350445	rs3753527	T	C	.	.	DB;REMAP_ALIGN=FP
chr1	179468692	rs7514278	G	A,T	.	.	DB;REMAP_ALIGN=FP
chr1	179488635	rs12737798	C	T	.	.	DB;REMAP_ALIGN=FP
chr1	179551371	rs1410592	G	A,T	.	.	DB;REMAP_ALIGN=FP
chr1	179575763	rs1079292	T	C	.	.	DB;REMAP_ALIGN=FP
chr1	179635729	rs4628468	C	T	.	.	DB;REMAP_ALIGN=FP
chr1	179882939	rs1281378	T	C,G	.	.	DB;REMAP_ALIGN=FP
chr1	179889309	rs2245425	G	A	.	.	DB;REMAP_ALIGN=FP
chr1	179907853	rs609521	C	G,A	.	.	DB;REMAP_ALIGN=FP
chr1	179917990	rs627897	G	A	.	.	DB;REMAP_ALIGN=FP
chr1	180014530	rs2501607	G	A	.	.	DB;REMAP_ALIGN=FP
chr1	180020607	rs2477120	G	C	.	.	DB;REMAP_ALIGN=FP
chr1	180053208	rs9425854	T	G	.	.	DB;REMAP_ALIGN=FP
chr1	180110980	rs3767202	T	G	.	.	DB;REMAP_ALIGN=FP
chr1	180175953	rs2298206	A	G	.	.	DB;REMAP_ALIGN=FP
chr1	180288557	rs2254465	A	C,T	.	.	DB;REMAP_ALIGN=FP
chr1	180916294	rs10732273	T	C	.	.	DB;REMAP_ALIGN=FP
chr1	180928385	rs7544551	C	T	.	.	DB;REMAP_ALIGN=FP
chr1	180944461	rs2331995	A	G	.	.	DB;REMAP_ALIGN=FP
chr1	180984717	rs3747957	A	G	.	.	DB;REMAP_ALIGN=FP
chr1	181089507	rs1361365	A	G	.	.	DB;REMAP_ALIGN=FP
chr1	181717080	rs7540850	T	C	.	.	DB;REMAP_ALIGN=FP
chr1	181783787	rs36163765	AAGCTT	A	.	.	DB;REMAP_ALIGN=FP
chr1	182385715	rs2296520	A	G	.	.	DB;REMAP_ALIGN=FP
chr1	182385911	rs2296519	A	G	.	.	DB;REMAP_ALIGN=FP
chr1	182387264	rs1058111	A	G	.	.	DB;REMAP_ALIGN=FP
chr1	182399943	rs6698722	G	A	.	.	DB;REMAP_ALIGN=FP
chr1	182400098	rs6674281	A	G	.	.	DB;REMAP_ALIGN=FP
chr1	182460160	rs764576141	CTGTGTG	CTGTG,CTG,CTGTGTGTG,CTGTGTGTGTG	.	.	DB;REMAP_ALIGN=FP
chr1	182460593	rs266508	T	C	.	.	DB;REMAP_ALIGN=FP
chr1	182521972	rs607269	A	C	.	.	DB;REMAP_ALIGN=FP
chr1	182532798	rs266534	C	A	.	.	DB;REMAP_ALIGN=FP
chr1	182582202	rs627928	A	C	.	.	DB;REMAP_ALIGN=FP
chr1	182600491	rs1144566	T	C	.	.	DB;REMAP_ALIGN=FP
chr1	182601868	rs610367	C	T	.	.	DB;REMAP_ALIGN=FP
chr1	182809232	rs971040	G	A	.	.	DB;REMAP_ALIGN=FP
chr1	182814887	rs2275171	T	C	.	.	DB;REMAP_ALIGN=FP
chr1	182881592	rs6677840	T	C	.	.	DB;REMAP_ALIGN=FP
chr1	183023890	rs10911194	C	T	.	.	DB;REMAP_ALIGN=FP
chr1	183103455	rs2296288	T	C	.	.	DB;REMAP_ALIGN=FP
chr1	183115472	rs3736888	A	G	.	.	DB;REMAP_ALIGN=FP
chr1	183115473	rs2027082	C	A	.	.	DB;REMAP_ALIGN=FP
chr1	183116561	rs6424888	A	G	.	.	DB;REMAP_ALIGN=FP
chr1	183116620	rs20563	A	G	.	.	DB;REMAP_ALIGN=FP
chr1	183117622	rs2296292	A	C	.	.	DB;REMAP_ALIGN=FP
chr1	183124740	rs20557	T	C	.	.	DB;REMAP_ALIGN=FP
chr1	183125412	rs20558	T	C	.	.	DB;REMAP_ALIGN=FP
chr1	183126099	rs1886501	A	G	.	.	DB;REMAP_ALIGN=FP
chr1	183130566	rs2296300	G	A	.	.	DB;REMAP_ALIGN=FP
chr1	183131420	rs2333620	T	C	.	.	DB;REMAP_ALIGN=FP
chr1	183132551	rs12095664	G	A	.	.	DB;REMAP_ALIGN=FP
chr1	183135205	rs566832053	ATT	T,TTT	.	.	DB;REMAP_ALIGN=FP
chr1	183136399	rs20560	T	C	.	.	DB;REMAP_ALIGN=FP
chr1	183517724	rs789169	G	A	.	.	DB;REMAP_ALIGN=FP
chr1	184708330	rs3736757	G	A	.	.	DB;REMAP_ALIGN=FP
chr1	184726437	rs10752941	C	T	.	.	DB;REMAP_ALIGN=FP
chr1	184737077	rs10711907	CGT	CG,CAT	.	.	DB;REMAP_ALIGN=FP
chr1	186057342	rs12129650	T	C	.	.	DB;REMAP_ALIGN=FP
chr1	186061909	rs7522627	C	T	.	.	DB;REMAP_ALIGN=FP
chr1	186081285	rs10798035	A	G	.	.	DB;REMAP_ALIGN=FP
chr1	186086239	rs6425017	A	G	.	.	DB;REMAP_ALIGN=FP
chr1	186088049	rs10911816	T	C	.	.	DB;REMAP_ALIGN=FP
chr1	186112786	rs7555520	C	T	.	.	DB;REMAP_ALIGN=FP
chr1	186117446	rs10157742	G	A,T	.	.	DB;REMAP_ALIGN=FP
chr1	186172169	rs4651302	G	A	.	.	DB;REMAP_ALIGN=FP
chr1	186344117	rs2950829	A	G	.	.	DB;REMAP_ALIGN=FP
chr1	186360737	rs2026187	C	G	.	.	DB;REMAP_ALIGN=FP
chr1	186956062	rs5007824	T	C	.	.	DB;REMAP_ALIGN=FP
chr1	186977780	rs2307198	G	A	.	.	DB;REMAP_ALIGN=FP
chr1	187641406	rs10157977	C	G	.	.	DB;REMAP_ALIGN=FP
chr1	187641720	rs10159182	A	C,T	.	.	DB;REMAP_ALIGN=FP
chr1	192575969	rs7535818	G	A	.	.	DB;REMAP_ALIGN=FP
chr1	193082555	rs2275444	G	A	.	.	DB;REMAP_ALIGN=FP
chr1	193105241	rs10801175	A	G	.	.	DB;REMAP_ALIGN=FP
chr1	193105521	rs10921310	T	A	.	.	DB;REMAP_ALIGN=FP
chr1	193125245	rs4466634	T	C,G	.	.	DB;REMAP_ALIGN=FP
chr1	196258396	rs977157	A	G	.	.	DB;REMAP_ALIGN=FP
chr1	196282392	rs2477357	T	C	.	.	DB;REMAP_ALIGN=FP
chr1	196492383	rs4607811	C	T	.	.	DB;REMAP_ALIGN=FP
chr1	196685194	rs1061147	A	C	.	.	DB;REMAP_ALIGN=FP
chr1	196690107	rs1061170	C	T	.	.	DB;REMAP_ALIGN=FP
chr1	196788262	rs400344	C	T	.	.	DB;REMAP_ALIGN=FP
chr1	196905226	rs10801578	G	T	.	.	DB;REMAP_ALIGN=FP
chr1	196907328	rs7417769	A	G	.	.	DB;REMAP_ALIGN=FP
chr1	197040668	rs5998	A	G	.	.	DB;REMAP_ALIGN=FP
chr1	197061071	rs5997	T	C	.	.	DB;REMAP_ALIGN=FP
chr1	197061891	rs6003	C	T	.	.	DB;REMAP_ALIGN=FP
chr1	197086795	rs10754213	T	C	.	.	DB;REMAP_ALIGN=FP
chr1	197101685	rs1412640	T	C	.	.	DB;REMAP_ALIGN=FP
chr1	197101771	rs964201	A	G	.	.	DB;REMAP_ALIGN=FP
chr1	197122407	rs4915337	A	T	.	.	DB;REMAP_ALIGN=FP
chr1	197139912	rs1332663	C	T	.	.	DB;REMAP_ALIGN=FP
chr1	197143402	rs779857237	CG	CA,CGAATTAAATGTTACA	.	.	DB;REMAP_ALIGN=FP
chr1	197143943	rs1571964	G	A	.	.	DB;REMAP_ALIGN=FP
chr1	197172112	rs6428389	TA	TC,TATC,TATCTC	.	.	DB;REMAP_ALIGN=FP
chr1	197347305	rs1337167	T	C	.	.	DB;REMAP_ALIGN=FP
chr1	197421238	rs3902057	A	G	.	.	DB;REMAP_ALIGN=FP
chr1	197607177	rs11411505	A	AT	.	.	DB;REMAP_ALIGN=FP
chr1	197772820	rs762323606	CC	CA,CCA	.	.	DB;REMAP_ALIGN=FP
chr1	197773041	rs2488396	C	T	.	.	DB;REMAP_ALIGN=FP
chr1	197921292	rs12122995	C	G	.	.	DB;REMAP_ALIGN=FP
chr1	200213525	rs6427805	GT	GC,GTCTCCTTCCGC,GTCCTTCCGC	.	.	DB;REMAP_ALIGN=FP
chr1	200213706	rs12028402	A	G	.	.	DB;REMAP_ALIGN=FP
chr1	200214270	rs10919847	C	A	.	.	DB;REMAP_ALIGN=FP
chr1	200342740	rs2790109	C	G	.	.	DB;REMAP_ALIGN=FP
chr1	200343418	rs772018842	CAAAA	AA,AAA,A	.	.	DB;REMAP_ALIGN=FP
chr1	200565120	rs7543730	C	T	.	.	DB;REMAP_ALIGN=FP
chr1	200589235	rs6665951	T	C	.	.	DB;REMAP_ALIGN=FP
chr1	200608965	rs2794409	G	A	.	.	DB;REMAP_ALIGN=FP
chr1	200649110	rs6665604	T	C	.	.	DB;REMAP_ALIGN=FP
chr1	200650402	rs2809365	T	C	.	.	DB;REMAP_ALIGN=FP
chr1	200911849	rs296520	GC	GT,GCCTGGCGAGTGGGAGCTGT	.	.	DB;REMAP_ALIGN=FP
chr1	200974665	rs774364461	CAGGAAGG	AGG	.	.	DB;REMAP_ALIGN=FP
chr1	200975712	rs296563	T	G	.	.	DB;REMAP_ALIGN=FP
chr1	200998362	rs10920089	A	G	.	.	DB;REMAP_ALIGN=FP
chr1	201050977	rs6702590	A	G	.	.	DB;REMAP_ALIGN=FP
chr1	201075620	rs1998721	A	G	.	.	DB;REMAP_ALIGN=FP
chr1	201077947	rs4915477	A	G	.	.	DB;REMAP_ALIGN=FP
chr1	201143853	rs8158	A	G	.	.	DB;REMAP_ALIGN=FP
chr1	201143990	rs3738266	A	G	.	.	DB;REMAP_ALIGN=FP
chr1	201146890	rs3752979	C	G	.	.	DB;REMAP_ALIGN=FP
chr1	201153819	rs1925361	T	G	.	.	DB;REMAP_ALIGN=FP
chr1	201197255	rs4915221	G	A	.	.	DB;REMAP_ALIGN=FP
chr1	201197307	rs11589317	T	C	.	.	DB;REMAP_ALIGN=FP
chr1	201201696	rs10158976	C	G	.	.	DB;REMAP_ALIGN=FP
chr1	201201879	rs10800762	T	G,A	.	.	DB;REMAP_ALIGN=FP
chr1	201206099	rs832156	C	A	.	.	DB;REMAP_ALIGN=FP
chr1	201206587	rs1341631	G	T	.	.	DB;REMAP_ALIGN=FP
chr1	201206890	rs10753895	A	G	.	.	DB;REMAP_ALIGN=FP
chr1	201212095	rs12070919	A	G	.	.	DB;REMAP_ALIGN=FP
[truncated: 23,356 more rows]
