# Supplementary material for: Challenges imposed by minor reference alleles on the identification and reporting of clinical variants from exome data
Source: BMC Genomics. 2018 Jan 15;19:46. doi: 10.1186/s12864-018-4433-3 (PMC5769444; doi:10.1186/s12864-018-4433-3)
Supplement: Supplementary file 3 — NA12878_MRA.xls. Homozygous minor reference alleles in GIAB NA12878 reference sample. (XLS 395 kb) [file 12864_2018_4433_MOESM3_ESM.xls]

## Sheet: NA12878 MRA discovery mode
chromosome	position	MRA	depth	Reference genotype quality
chr1	60280750	TG	127	99
chr4	140811084	C	48	99
chr4	140811086	G	53	99
chr4	140811087	C	53	99
chr4	140811088	T	53	99
chr4	140811089	G	53	99
chr4	140811090	C	53	99
chr4	140811091	T	53	99
chr4	140811092	G	53	99
chr4	140811093	C	53	99
chr4	140811094	T	53	99
chr4	140811095	G	53	99
chr11	5269583	G	92	99
chr11	117789314	GGC	297	99
chr11	117789317	TGGAGATGCCTGGG	327	99
chr11	117789328	G	327	99
chr11	117789329	G	327	99
chr11	117789330	G	327	99
chr19	4511375	CCA	134	91
chr19	4511376	C	134	91
chr19	4511377	A	134	91
chr19	4511379	G	132	91
chr1	3545176	T	27	99
chr1	3545177	T	27	99
chr1	3545178	C	27	99
chr1	3545179	T	27	99
chr1	3545180	G	27	99
chr1	3545181	G	27	99
chr1	3545182	G	27	99
chr1	3545183	A	27	99
chr1	3545184	G	27	99
chr1	3545185	C	27	99
chr1	3545186	T	27	99
chr1	3545187	C	27	99
chr1	3545188	C	27	99
chr1	3545189	T	27	99
chr1	3545190	C	27	99
chr1	3545191	C	27	99
chr1	3545192	C	27	99
chr1	3545193	C	27	99
chr1	3545194	C	27	99
chr1	17718672	G	113	99
chr1	31732603	A	27	99
chr1	31732604	A	27	99
chr1	87045897	C	37	99
chr1	87045898	C	37	99
chr1	87045899	T	37	99
chr1	87045900	A	37	99
chr1	87045901	C	37	99
chr1	87045902	A	37	99
chr1	150849072	C	75	99
chr1	150849073	C	75	99
chr1	150849074	C	75	99
chr1	152195729	T	72	15
chr1	152195730	T	72	15
chr1	209605637	A	60	99
chr1	209605638	G	60	99
chr1	209605639	C	60	99
chr1	209605640	A	60	99
chr1	209605641	G	60	99
chr1	209605642	C	60	99
chr1	209605643	A	60	99
chr1	209605644	G	60	99
chr1	209605645	C	60	99
chr1	209605646	A	60	99
chr1	209605647	G	60	99
chr1	209605648	C	60	99
chr1	247978542	A	33	99
chr1	247978543	G	33	99
chr1	247978544	G	33	99
chr1	248813901	A	35	3
chr2	86364707	G	106	99
chr2	95847041	G	60	99
chr2	95847042	C	60	99
chr2	95847043	G	60	99
chr2	129075961	T	44	37
chr2	152236045	TAA	52	58
chr2	152236046	A	52	58
chr2	152236047	A	52	58
chr2	164466040	T	55	0
chr2	233712227	A	47	99
chr2	233712228	C	47	99
chr2	233712229	A	47	99
chr3	44803109	A	56	99
chr3	44803110	A	56	99
chr3	44803111	G	56	99
chr3	44803112	A	56	99
chr3	44803113	C	56	99
chr3	44803114	A	56	99
chr3	44803115	G	56	99
chr3	46751074	A	28	85
chr3	46751075	A	28	85
chr3	46751076	G	28	85
chr3	113955056	A	52	21
chr3	113955057	A	52	21
chr3	119348345	ATTT	25	16
chr3	119348346	T	25	16
chr3	124951172	T	50	99
chr3	124951173	T	50	99
chr3	124951174	T	50	99
chr3	124951175	T	50	99
chr3	129814935	C	188	99
chr3	130190721	T	39	99
chr3	186952035	A	34	99
chr4	1809128	G	25	25
chr4	1809129	T	25	25
chr4	1809130	G	25	25
chr4	1809131	T	25	25
chr4	39501723	A	38	62
chr4	39501724	A	38	62
chr4	140651585	C	49	99
chr4	140651586	T	49	99
chr4	140651587	G	49	99
chr4	140811096	C	51	99
chr4	177605082	T	43	99
chr4	177605083	C	43	99
chr4	177605084	A	43	99
chr5	17276054	C	39	55
chr5	17276055	T	39	55
chr5	17276056	C	39	55
chr5	17276057	T	39	55
chr5	56177849	C	33	14
chr5	56177850	A	33	14
chr5	56177851	A	33	14
chr5	56177852	C	33	14
chr5	56177853	A	33	14
chr5	56177854	A	33	14
chr5	149374880	T	54	99
chr5	156479558	T	74	99
chr5	156479559	T	74	99
chr5	156479560	G	74	99
chr5	156479561	G	74	99
chr5	156479562	A	74	99
chr5	156479563	A	74	99
chr5	156479564	C	74	99
chr5	156479565	A	74	99
chr5	156479566	G	74	99
chr5	156479567	T	74	99
chr5	156479568	C	74	99
chr5	156479569	G	74	99
chr5	156479570	T	74	99
chr5	156479571	C	74	99
chr5	156479572	A	74	99
chr5	158526535	A	31	60
chr5	158526536	A	31	60
chr6	160211646	G	47	99
chr6	160211647	T	47	99
chr6	160211648	T	47	99
chr6	160560898	T	50	99
chr6	160560899	G	50	99
chr6	160560900	G	50	99
chr6	160560901	T	50	99
chr6	160560902	A	50	99
chr6	160560903	A	50	99
chr6	160560904	G	50	99
chr6	160560905	T	50	99
chr7	28997498	C	42	99
chr7	30673513	A	55	99
chr7	128550681	C	43	99
chr7	137612914	T	31	99
chr7	137612915	G	31	99
chr7	137612916	G	31	99
chr7	143826730	C	59	99
chr7	143826731	T	59	99
chr7	143826732	T	59	99
chr8	6673378	A	129	99
chr8	38827186	C	113	99
chr8	145106939	C	34	99
chr8	145106940	C	34	99
chr8	145738768	G	62	99
chr9	88937852	T	56	99
chr9	88937853	T	56	99
chr9	88937854	T	56	99
chr9	97080945	A	157	99
chr9	97080946	G	157	99
chr9	97080947	A	157	99
chr9	110093971	A	34	50
chr9	110093972	A	34	50
chr9	132630665	G	104	99
chr9	132630666	A	104	99
chr9	132630667	C	104	99
chr10	3214996	C	82	99
chr10	7605078	C	44	99
chr10	27485479	G	82	99
chr10	27485480	T	82	99
chr11	6411936	G	50	99
chr11	6411937	C	50	99
chr11	6411938	T	50	99
chr11	6411939	G	50	99
chr11	6411940	G	50	99
chr11	6411941	C	50	99
chr11	46694314	T	34	99
chr11	46694315	C	34	99
chr11	48285982	C	76	99
chr11	48285983	T	76	99
chr11	48285984	T	76	99
chr11	60165353	T	51	99
chr11	60165354	T	51	99
chr11	64808682	C	46	99
chr11	93454831	GGTGTGT	2	1
chr11	93454832	G	2	1
chr11	93454833	T	2	1
chr11	93454834	G	2	1
chr11	93454835	T	2	1
chr11	93454836	G	2	1
chr11	93454837	T	2	1
chr11	111742146	G	49	99
chr11	112832340	C	43	99
chr11	117789313	G	205	99
chr11	117789315	G	294	99
chr11	117789318	G	205	99
chr11	117789319	G	205	99
chr11	117789320	A	205	99
chr11	117789321	G	205	99
chr11	117789322	A	205	99
chr11	117789323	T	205	99
chr11	117789324	G	205	99
chr11	117789325	C	205	99
chr11	117789326	C	205	99
chr11	117789327	T	205	99
chr11	118898436	C	105	99
chr12	7945640	G	116	50
chr12	7945670	G	103	55
chr12	42853059	T	75	99
chr12	85285920	T	17	28
chr12	112036754	G	23	99
chr12	112036755	C	23	99
chr12	112036756	T	23	99
chr13	37401918	T	33	99
chr14	35180678	T	67	99
chr14	101418193	G	82	99
chr14	103576804	G	31	99
chr15	72105929	C	68	99
chr15	74536401	A	180	99
chr15	74536402	A	180	99
chr15	74536403	G	180	99
chr15	93198679	T	37	99
chr15	93198680	G	37	99
chr15	93198681	G	37	99
chr15	93198682	A	37	99
chr15	93198683	G	37	99
chr15	93198684	C	37	99
chr16	732288	C	72	99
chr16	2059622	C	75	99
chr16	3077710	CTTT	49	29
chr16	3077711	T	49	29
chr16	3077712	T	49	29
chr16	3077713	T	49	29
chr16	3602228	G	205	99
chr16	10524657	G	31	95
chr16	10524658	A	31	95
chr16	10524659	C	31	95
chr16	88780635	G	50	99
chr16	88780636	G	50	99
chr16	88780637	T	50	99
chr16	88780638	G	50	99
chr16	88780639	T	50	99
chr16	88780640	G	50	99
chr17	3594277	G	97	99
chr17	7165396	G	62	99
chr17	7470286	A	48	99
chr17	17039562	C	74	99
chr17	17039563	A	74	99
chr17	17039564	G	74	99
chr17	18498059	C	56	18
chr17	26708303	G	142	99
chr17	26708304	T	142	99
chr17	37006350	T	44	99
chr17	37006351	T	44	99
chr17	46973140	G	40	99
chr17	61660890	G	44	99
chr18	51795958	C	84	99
chr18	51795959	G	84	99
chr18	51795960	A	84	99
chr18	74090958	G	35	99
chr19	463811	C	57	99
chr19	971934	GGC	131	99
chr19	971935	G	131	99
chr19	971936	C	131	99
chr19	4499633	A	42	99
chr19	4499634	G	42	99
chr19	4499635	C	42	99
chr19	4499636	T	42	99
chr19	4499637	G	42	99
chr19	4499638	G	42	99
chr19	4499639	C	42	99
chr19	4499640	C	42	99
chr19	4499641	G	42	99
chr19	4499642	G	42	99
chr19	4499643	G	42	99
chr19	4499644	G	42	99
chr19	4499645	A	42	99
chr19	4499646	G	42	99
chr19	4499647	G	42	99
chr19	15292437	T	36	21
chr19	17416591	T	139	99
chr19	36258938	G	57	99
chr19	44590000	C	48	99
chr19	44590001	T	48	99
chr19	44590002	C	48	99
chr19	44662275	A	57	99
chr19	52803670	T	37	99
chr19	52803671	G	37	99
chr19	54445595	G	37	80
chr19	55869880	G	40	96
chr19	55869881	C	40	96
chr19	55869882	T	40	96
chr19	55869883	C	40	96
chr19	55869884	C	40	96
chr19	55869885	T	40	96
chr19	55869886	T	40	96
chr19	55869887	C	40	96
chr19	55869888	A	40	96
chr19	55869889	T	40	96
chr19	55869890	C	40	96
chr19	55869891	T	40	96
chr19	55869892	C	40	96
chr19	55869893	G	40	96
chr19	55869894	C	40	96
chr19	55869895	C	40	96
chr19	55869896	C	40	96
chr19	55869897	C	40	96
chr19	55869898	A	40	96
chr19	55869899	T	40	96
chr19	55869900	G	40	96
chr19	55869901	G	40	96
chr19	55869902	C	40	96
chr19	55869903	T	40	96
chr20	238436	T	250	99
chr20	238437	G	250	99
chr20	238438	G	250	99
chr20	238439	T	250	99
chr20	238440	C	250	99
chr20	238441	T	250	99
chr20	44520238	C	49	99
chr20	44520239	T	49	99
chr20	44520240	G	49	99
chr20	47863410	T	26	24
chr20	47863411	T	26	24
chr20	47863412	T	26	24
chr21	32201970	A	67	99
chr21	35467473	G	71	99
chr21	46020656	C	157	99
chr21	46020657	T	157	99
chr21	46020658	G	157	99
chr21	46020659	C	157	99
chr21	46020660	T	157	99
chr21	46020661	G	157	99
chr21	46020662	C	157	99
chr21	46020663	G	157	99
chr21	46020664	C	157	99
chr21	46020665	C	157	99
chr21	46020666	C	157	99
chr21	46020667	C	157	99
chr21	46020668	C	157	99
chr21	46020669	A	157	99
chr21	46020670	G	157	99
chr21	46057613	C	121	99
chr21	46057614	T	121	99
chr21	46057615	G	121	99
chr21	46057616	C	121	99
chr21	46057617	T	121	99
chr21	46057618	G	121	99
chr21	46057619	T	121	99
chr21	46057620	G	121	99
chr21	46057621	T	121	99
chr21	46057622	G	121	99
chr21	46057623	C	121	99
chr21	46057624	C	121	99
chr21	46057625	T	121	99
chr21	46057626	G	121	99
chr21	46057627	T	121	99
chr21	46924426	G	37	99
chr21	46924427	G	37	99
chr21	46924428	C	37	99
chr21	46924429	C	37	99
chr21	46924430	C	37	99
chr21	46924431	C	37	99
chr21	46924432	C	37	99
chr21	46924433	C	37	99
chr21	46924434	A	37	99
chr21	46935078	A	41	99
chr21	46935079	A	41	99
chr21	46935080	A	41	99
chrX	104464277	A	144	99
chrX	104464282	C	143	99
chrX	135474445	G	31	99
chrX	135474446	A	31	99
chrX	135474447	T	31	99
chr1	909238	G	61	99
chr1	3416449	C	87	99
chr1	6314822	T	37	84
chr1	9714538	G	40	76
chr1	9714539	T	40	76
chr1	9714540	G	42	85
chr1	9714541	C	43	99
chr1	11983206	A	39	99
chr1	12785494	G	58	99
chr1	12820870	T	46	90
chr1	12835868	T	69	99
chr1	12837634	T	83	99
chr1	12854530	C	129	99
chr1	12888389	A	31	84
chr1	15832543	T	180	99
chr1	15909850	C	32	47
chr1	16371067	G	72	99
chr1	16373124	A	77	99
chr1	16376191	C	31	0
chr1	16385175	G	159	99
chr1	16386008	T	148	99
chr1	16386416	G	83	99
chr1	17657534	G	187	99
chr1	17657616	T	77	99
chr1	17660499	G	114	99
chr1	17662662	T	83	99
chr1	19595137	C	160	99
chr1	19596124	C	328	99
chr1	19596156	G	255	99
chr1	19609254	T	113	99
chr1	20915589	T	116	99
chr1	20915590	C	116	99
chr1	20982631	G	115	99
chr1	22199245	C	76	99
chr1	22216574	C	257	99
chr1	22216604	C	257	99
chr1	23751140	G	129	99
chr1	25889632	T	124	99
chr1	25890189	A	144	99
chr1	26357656	C	113	99
chr1	26608859	A	31	58
chr1	26608860	C	31	81
chr1	26608861	C	31	55
chr1	26608862	G	31	58
chr1	26608863	G	36	96
chr1	26608864	G	36	99
chr1	26608865	A	36	99
chr1	26608866	C	36	99
chr1	26608867	C	36	90
chr1	26608868	G	36	90
chr1	26608869	G	41	99
chr1	26608870	G	41	99
chr1	26608871	A	41	99
chr1	26608872	C	41	99
chr1	26608873	T	37	0
chr1	26608874	G	43	99
chr1	26608875	G	43	99
chr1	26608876	G	43	99
chr1	26608877	G	43	0
chr1	26608878	C	49	99
chr1	26608879	C	49	99
chr1	26608880	G	44	0
chr1	26608881	G	58	99
chr1	26608882	G	58	99
chr1	26608883	A	58	99
chr1	26608884	C	58	99
chr1	26608885	C	53	30
chr1	26608886	G	52	99
chr1	26608887	G	52	99
chr1	26608888	G	52	99
chr1	26608889	A	65	19
chr1	26608890	C	63	99
chr1	26608891	C	63	99
chr1	26608892	G	63	99
chr1	31732605	A	41	0
chr1	31905890	C	154	0
chr1	31905891	A	154	99
chr1	31905892	G	154	99
chr1	34071525	C	101	99
chr1	36927733	G	87	99
chr1	36937059	A	58	99
chr1	39914363	G	100	99
chr1	42880516	T	75	99
chr1	45504720	G	159	99
chr1	46073489	G	61	99
chr1	46078854	A	163	99
chr1	46078884	C	167	99
chr1	46086077	C	66	99
chr1	46087577	G	48	98
chr1	46498375	A	126	99
chr1	46521517	G	116	99
chr1	46521559	A	114	99
chr1	47767914	G	69	99
chr1	55119289	G	38	99
chr1	63881552	C	31	14
chr1	64015217	G	161	99
chr1	65860687	A	65	99
chr1	67852335	G	35	90
chr1	67861520	C	31	87
chr1	91781413	T	66	99
chr1	95330372	G	71	99
chr1	103352451	A	79	99
chr1	103379918	G	43	99
chr1	109836842	C	64	99
chr1	111957097	C	85	99
chr1	113456546	A	135	99
chr1	117487712	C	165	99
chr1	120387120	G	115	99
chr1	152191880	T	129	99
chr1	152191881	G	129	99
chr1	152191882	T	129	99
chr1	152195731	T	85	14
chr1	153665919	T	119	99
chr1	156215899	G	105	99
chr1	156526387	C	66	99
chr1	156564922	C	150	99
chr1	156640156	G	118	99
chr1	156640678	G	95	99
chr1	158450314	A	134	99
chr1	158584091	A	44	93
chr1	158647522	A	39	99
chr1	158656348	A	67	0
chr1	158656349	G	74	99
chr1	159558258	A	86	99
chr1	160990875	T	38	68
chr1	160990876	C	46	96
chr1	160990878	C	49	99
chr1	169566313	C	154	99
chr1	169768033	T	61	99
chr1	169768080	C	71	99
chr1	169823718	T	63	99
chr1	172410968	A	115	99
chr1	172410969	C	115	99
chr1	182356399	A	40	99
chr1	201195119	C	198	99
chr1	203709034	A	109	99
chr1	207851611	A	57	99
chr1	207881557	A	120	99
chr1	209605649	A	105	0
chr1	209605650	G	102	99
chr1	209605651	C	102	99
chr1	209605652	A	102	99
chr1	209605653	G	102	99
chr1	209605654	C	102	99
chr1	210856585	G	39	78
chr1	214564340	T	113	99
chr1	217804325	G	108	99
chr1	226570840	T	94	99
chr1	227920061	T	122	99
chr1	247150740	T	52	99
chr1	247151557	A	50	94
chr1	247419509	T	108	99
chr1	247419664	C	31	90
chr2	905581	C	951	0
chr2	1647171	T	33	96
chr2	1652822	T	90	99
chr2	23919375	C	35	75
chr2	26536694	C	169	99
chr2	27804432	T	56	99
chr2	43903354	T	69	99
chr2	43926943	T	88	99
chr2	49191041	C	108	99
chr2	73675845	G	33	93
chr2	73675846	C	33	93
chr2	73675847	A	33	93
chr2	73675848	G	33	93
chr2	73675849	A	33	93
chr2	73675850	C	34	99
chr2	73675851	A	34	96
chr2	73675852	G	34	96
chr2	75113789	C	66	99
chr2	75115108	A	45	99
chr2	88387403	C	42	66
chr2	99992822	A	33	96
chr2	100019496	A	50	99
chr2	100915772	A	100	99
chr2	100916306	A	52	99
chr2	101186088	C	73	99
chr2	113832312	T	130	99
chr2	119915249	T	112	99
chr2	135711516	C	60	99
chr2	135711657	G	174	99
chr2	135911422	T	50	99
chr2	152236048	A	81	0
chr2	152236049	A	81	99
chr2	164466041	T	57	0
chr2	165996107	T	76	99
chr2	167334085	G	87	99
chr2	169721378	A	36	99
chr2	169789016	T	52	99
chr2	171073887	G	88	99
chr2	179315734	G	33	96
chr2	179315735	G	40	99
chr2	179315736	C	40	99
chr2	179315781	C	65	99
chr2	192160875	C	90	99
chr2	207172627	A	61	99
chr2	207174316	T	96	99
chr2	208811097	C	39	99
chr2	219492924	T	68	99
chr2	219501328	G	64	99
chr2	219509618	C	102	99
chr2	220402671	G	141	99
chr2	220402680	T	145	99
chr2	231738168	G	147	99
chr2	231738263	C	121	99
chr2	231738269	G	115	99
chr2	233712230	G	39	0
chr2	233712231	C	39	60
chr2	233712232	A	39	60
chr2	236957822	G	64	99
chr2	240981375	T	285	99
chr2	240981376	T	285	99
chr2	240981377	G	285	99
chr2	240981378	G	285	99
chr2	240981379	A	285	99
chr2	240981380	T	285	99
chr2	240981381	G	285	99
chr2	240981382	A	285	99
chr2	240981383	A	285	99
chr2	240981384	G	285	99
chr2	240981385	A	285	99
chr2	240981386	G	285	99
chr2	240981387	G	285	99
chr2	240981388	C	285	99
chr2	240981389	A	285	99
chr2	240981390	T	285	99
chr2	240981391	G	285	99
chr2	240981392	G	285	99
chr2	240981393	A	285	99
chr2	240981394	T	285	99
chr2	240981395	G	285	99
chr2	240981396	A	285	99
chr2	240981397	A	285	99
chr2	240981398	G	285	99
chr2	240981399	G	285	99
chr2	240981400	G	285	99
chr2	240981401	C	285	99
chr2	240981402	C	285	99
chr2	240981403	G	285	99
chr2	240981404	T	285	99
chr2	240981405	G	285	99
chr2	240981406	G	285	99
chr2	240981407	G	285	99
chr2	240981408	T	285	99
chr2	240981409	G	285	99
chr2	240981410	A	285	99
chr2	240981411	A	285	99
chr2	240981412	G	285	99
chr2	240981413	A	285	99
chr2	240981414	G	285	99
chr2	240981415	A	285	99
chr2	240981416	C	285	99
chr2	240981417	G	285	99
chr2	240985099	G	44	99
chr2	241066280	C	144	99
chr2	241405528	A	81	99
chr2	241569330	C	59	99
chr2	241569331	T	59	99
chr3	13361287	C	44	99
chr3	13361391	A	171	99
chr3	13364876	G	247	99
chr3	13679829	C	34	81
chr3	14939479	G	165	99
chr3	42438754	T	54	99
chr3	44948479	C	53	99
chr3	44948590	G	165	99
chr3	46751077	A	31	0
chr3	48419897	C	50	99
chr3	48727112	G	42	99
chr3	49044767	C	122	99
chr3	49701298	G	147	99
chr3	52555957	T	123	99
chr3	52558008	T	165	99
chr3	56591279	G	51	27
chr3	56591280	G	51	27
chr3	56591281	G	44	30
chr3	56591282	G	44	30
chr3	56591283	T	44	30
chr3	56591284	A	44	30
chr3	56591285	A	44	30
chr3	56591286	G	44	30
chr3	56591287	C	44	30
chr3	56591288	A	44	30
chr3	56667682	G	98	99
chr3	56716922	T	35	18
chr3	56763316	G	166	99
chr3	56763328	T	148	99
chr3	66419956	C	74	99
chr3	97851998	A	68	99
chr3	97852083	C	54	99
chr3	97868419	G	65	99
chr3	97868616	C	75	99
chr3	97868795	A	101	99
chr3	97868970	T	108	99
chr3	97887865	G	101	99
chr3	97887985	T	70	99
chr3	97888197	C	62	99
chr3	101576175	T	57	99
chr3	111918216	A	51	99
chr3	111921225	G	72	99
chr3	111923123	G	46	99
chr3	111981849	C	38	99
chr3	111981878	T	37	90
chr3	112059768	C	45	99
chr3	112647832	A	82	99
chr3	112647988	C	37	99
chr3	112648125	G	37	81
chr3	112648127	T	41	96
chr3	112648222	T	124	99
chr3	113955058	A	57	0
chr3	119198873	G	34	99
chr3	124728626	A	39	60
chr3	124731485	C	38	99
chr3	124746049	A	36	99
chr3	124746182	C	184	99
chr3	124748226	G	52	99
chr3	124951176	T	65	99
chr3	126737268	C	76	99
chr3	127641968	C	43	99
chr3	138289164	A	66	99
chr3	138289165	A	66	99
chr3	140178485	G	92	99
chr3	186006566	T	119	99
chr3	195404649	A	53	99
chr3	195452951	G	64	99
chr3	195510217	A	110	0
chr3	195510228	C	67	0
chr3	195511331	A	1645	0
chr3	195512004	T	638	0
chr3	196199204	G	71	99
chr4	946227	G	69	99
chr4	946228	G	69	99
chr4	946229	G	69	99
chr4	946230	G	69	99
chr4	946231	T	69	99
chr4	946232	C	69	99
chr4	946233	G	69	99
chr4	946234	T	69	99
chr4	946235	G	69	99
chr4	946236	C	69	99
chr4	946237	A	69	99
chr4	946238	G	69	99
chr4	946239	G	69	99
chr4	946240	T	69	99
chr4	946241	A	69	99
chr4	946242	G	69	99
chr4	946243	G	69	99
chr4	946244	G	69	99
chr4	946245	G	69	99
chr4	946246	G	69	99
chr4	946247	C	69	99
chr4	946248	C	69	99
chr4	946249	T	69	99
chr4	946250	G	69	99
chr4	946251	G	69	99
chr4	946252	G	69	99
chr4	946253	G	69	99
chr4	946254	G	69	99
chr4	946255	G	69	99
chr4	946256	C	69	99
chr4	946257	C	69	99
chr4	946258	T	69	99
chr4	946259	G	69	99
chr4	946260	C	69	99
chr4	946261	A	69	99
chr4	946262	C	69	99
chr4	946263	T	53	0
chr4	946264	G	53	0
chr4	946265	T	53	0
chr4	946266	G	53	0
chr4	1389156	T	94	0
chr4	1809132	G	36	63
chr4	1809133	T	36	63
chr4	1809134	G	34	96
chr4	1809135	T	34	96
chr4	1809136	G	34	96
chr4	1809137	T	34	96
chr4	1809138	G	34	96
chr4	1809139	T	38	99
chr4	6606864	A	149	99
chr4	37903756	T	127	99
chr4	39501725	A	69	51
chr4	39501726	A	69	99
chr4	39501727	A	69	99
chr4	76722353	G	58	99
chr4	79443850	G	54	99
chr4	79531308	C	60	99
chr4	84374480	C	92	99
chr4	87684031	A	33	60
chr4	103555992	A	59	99
chr4	103557077	G	51	99
chr4	108641317	G	119	99
chr4	119237348	T	38	99
chr4	121958091	T	54	99
chr4	121958187	A	86	99
chr4	121958697	G	40	90
chr4	140651588	C	64	0
chr4	140651589	T	62	99
chr4	140651590	G	62	99
chr4	140651591	C	62	99
chr4	140651592	T	62	99
chr4	140651593	G	62	99
chr4	140651594	C	62	99
chr4	140651595	T	62	99
chr4	140651596	G	62	99
chr4	140811097	T	63	72
chr4	140811098	G	63	72
chr4	140811099	C	68	93
chr4	140811100	T	68	93
chr4	140811101	G	68	93
chr4	140811102	C	67	99
chr4	140811103	T	67	96
chr4	140811104	G	67	96
chr4	140811105	C	70	99
chr4	169083694	A	69	99
chr4	169086441	A	70	99
chr4	170678993	T	76	99
chr4	174090004	G	78	99
chr4	184367558	T	39	99
chr4	184367559	C	39	99
chr4	184367560	T	39	99
chr4	184367561	G	39	99
chr4	189012728	G	91	99
chr5	1057615	A	112	99
chr5	13900345	A	71	99
chr5	17276058	C	53	31
chr5	17276059	T	51	93
chr5	17276060	C	51	93
chr5	17276061	T	51	93
chr5	17276062	C	51	93
chr5	17276063	T	51	93
chr5	34840841	A	55	99
chr5	53751901	G	50	99
chr5	53751902	C	50	99
chr5	53751903	T	50	99
chr5	53751988	T	64	99
chr5	53815495	A	59	99
chr5	56177855	C	38	75
chr5	56177856	A	36	84
chr5	56177857	A	36	84
chr5	56177858	C	36	84
chr5	56177859	A	36	84
chr5	56177860	A	36	84
chr5	74442410	G	62	99
chr5	76171252	A	101	99
chr5	78596044	T	51	99
chr5	79616083	G	57	99
chr5	82833145	G	57	99
chr5	89979589	G	33	72
chr5	89990324	A	55	99
chr5	96139251	G	127	99
chr5	111504479	C	77	99
chr5	111519740	T	96	99
chr5	111530284	A	55	99
chr5	111545670	C	84	99
chr5	112379289	G	207	99
chr5	115428334	G	84	99
chr5	115469773	C	39	99
chr5	127614472	A	79	99
chr5	140228164	C	128	99
chr5	140229086	C	167	99
chr5	140229368	G	109	99
chr5	140229526	T	226	99
chr5	140230370	A	55	99
chr5	140230371	A	55	99
chr5	140236950	C	106	99
chr5	140237109	T	181	99
chr5	140237387	T	101	99
chr5	140237548	A	48	99
chr5	140263290	T	287	99
chr5	141059649	A	187	99
chr5	156479425	G	105	99
chr5	156479427	T	104	99
chr5	156479573	T	82	0
chr5	156479574	T	82	0
chr5	156479575	G	87	99
chr5	156479576	G	70	0
chr5	156479577	A	70	0
chr5	156479578	A	70	0
chr5	156479579	C	70	0
chr5	156479580	A	79	99
chr5	156479581	G	63	0
chr5	156479582	T	63	0
chr5	156479583	C	63	0
chr5	156479584	G	73	99
chr5	156479585	T	73	99
chr5	156479586	T	63	0
chr5	158526537	A	58	84
chr5	167850748	A	91	99
chr5	169685163	C	66	99
chr5	176378574	G	91	99
chr5	176402401	G	53	99
chr5	177035964	T	188	99
chr5	177683377	T	134	99
chr5	178507069	T	47	99
chr5	178507090	G	46	99
chr5	179290845	T	58	95
chr5	179729519	A	63	99
chr5	180046344	G	107	99
chr6	10983971	C	34	90
chr6	18139214	G	37	99
chr6	26200083	A	204	99
chr6	26285683	T	77	99
chr6	26501897	T	165	99
chr6	26505362	G	52	99
chr6	26505403	C	40	85
chr6	26509330	C	44	99
chr6	26545632	G	73	99
chr6	27425185	C	52	99
chr6	29855901	A	44	99
chr6	29856347	C	45	99
chr6	29910742	G	31	63
chr6	31324536	T	32	96
chr6	31324537	A	32	96
chr6	31324538	G	32	96
chr6	31324539	A	32	96
chr6	32546743	C	40	99
chr6	32557483	T	49	99
chr6	32609873	G	54	99
chr6	32634331	G	53	99
chr6	32634350	T	55	99
chr6	36098410	A	111	99
chr6	36988364	C	126	99
chr6	41652604	T	111	99
chr6	51483961	T	53	99
chr6	65301504	A	38	99
chr6	87968565	A	74	99
chr6	87969737	C	42	99
chr6	87970301	C	70	99
chr6	87994015	A	45	99
chr6	87994572	G	71	99
chr6	93967851	C	42	99
chr6	109954252	C	40	99
chr6	112457390	C	45	99
chr6	129807629	C	39	68
chr6	129807699	G	91	99
chr6	137026266	T	68	99
chr6	147136244	A	39	99
chr6	161173946	T	120	99
chr6	166826255	G	113	99
chr6	166826304	T	57	99
chr6	167453520	T	51	0
chr6	167453521	T	51	99
chr6	167791530	G	46	87
chr6	168343838	T	45	99
chr7	814788	G	43	99
chr7	2946461	T	53	99
chr7	6656830	G	142	99
chr7	6656897	A	149	99
chr7	12376811	A	51	99
chr7	16640358	T	32	78
chr7	23872025	T	65	0
chr7	30673514	A	68	0
chr7	30673515	A	68	99
chr7	43664477	T	53	99
chr7	44027348	A	236	99
chr7	44606098	C	113	99
chr7	44620836	C	83	99
chr7	63679733	A	53	99
chr7	63981563	A	38	99
chr7	64169019	G	138	99
chr7	64169061	G	134	99
chr7	64254901	T	49	99
chr7	76069811	T	59	99
chr7	76112060	C	63	99
chr7	76239480	C	69	99
chr7	76239503	G	88	99
chr7	76240785	C	46	99
chr7	76240786	A	46	99
chr7	76240888	A	62	99
chr7	107849908	G	65	99
chr7	121653398	G	35	87
chr7	133749164	G	168	99
chr7	138417718	A	99	99
chr7	138418910	G	83	99
chr7	149559465	C	43	99
chr8	3265590	C	47	99
chr8	6389889	C	117	99
chr8	10464885	T	47	99
chr8	10465748	T	335	99
chr8	11142389	C	39	99
chr8	11189316	G	501	99
chr8	11189488	T	50	20
chr8	11832079	A	137	99
chr8	13356820	T	47	99
chr8	13356821	G	47	99
chr8	13356822	T	47	99
chr8	13356823	A	47	99
chr8	19363425	C	65	99
chr8	22864622	T	82	99
chr8	23001988	A	59	99
chr8	26240646	A	190	99
chr8	26510792	T	235	99
chr8	27462481	A	98	99
chr8	33356074	A	113	99
chr8	33416189	G	136	99
chr8	33416222	C	125	99
chr8	37699195	C	65	99
chr8	38827187	C	119	0
chr8	51571172	G	48	99
chr8	76452313	G	33	78
chr8	76468282	G	45	99
chr8	79629739	A	45	0
chr8	79629740	A	45	81
chr8	95143172	T	115	99
chr8	98289986	C	39	99
chr8	103573025	C	34	99
chr8	103573026	C	34	99
chr8	103573027	C	34	99
chr8	103573028	C	34	99
chr8	103573029	T	34	99
chr8	103573030	G	34	99
chr8	103573031	C	34	99
chr8	103573032	A	34	99
chr8	103573033	A	34	99
chr8	103573034	C	34	99
chr8	103573035	C	34	99
chr8	103573036	C	34	99
chr8	103573037	G	34	99
chr8	130760850	A	44	99
chr8	131792608	A	48	0
chr8	133900386	T	38	99
chr8	133909974	A	159	99
chr8	141461185	A	77	99
chr8	141461266	A	169	99
chr9	286593	C	50	99
chr9	2717923	G	205	99
chr9	2717924	A	205	99
chr9	2717925	G	205	99
chr9	2828765	C	57	99
chr9	5081780	G	49	99
chr9	14737506	T	58	99
chr9	18504916	T	63	99
chr9	22029445	G	31	90
chr9	33798018	C	61	99
chr9	34017106	C	79	99
chr9	34622389	A	148	99
chr9	39118206	A	41	99
chr9	86468715	A	124	99
chr9	100087345	A	63	99
chr9	100105735	T	63	99
chr9	107457532	C	52	99
chr9	110093973	A	40	46
chr9	113006420	A	46	99
chr9	123671520	G	33	99
chr9	125289521	G	89	99
chr9	125315557	T	87	99
chr9	125315778	G	84	99
chr9	125316033	T	93	99
chr9	125316042	T	106	99
chr9	125316179	T	46	99
chr9	125316350	C	40	84
chr9	125330125	C	40	99
chr9	125330678	T	85	99
chr9	125330739	G	70	99
chr9	130197414	A	145	99
chr9	130219669	C	79	99
chr9	130489559	C	67	99
chr9	131670919	T	50	99
chr9	132623294	G	173	99
chr9	132623295	A	173	99
chr9	136268084	A	111	99
chr10	5435918	G	131	99
chr10	5437365	A	261	99
chr10	6002368	T	35	99
chr10	25888180	A	56	99
chr10	44052903	A	86	99
chr10	44053013	G	38	75
chr10	46999591	C	32	0
chr10	50190924	A	38	0
chr10	71142420	G	198	99
chr10	72513682	C	34	90
chr10	86004873	T	141	99
chr10	88422116	C	159	99
chr10	91066460	T	31	3
chr10	91066769	C	36	99
chr10	91143529	T	31	78
chr10	97141523	G	112	99
chr10	99219885	G	79	99
chr10	101293035	C	61	99
chr10	103991381	G	47	99
chr10	106907440	C	97	99
chr10	117884950	G	82	99
chr10	124089036	G	87	99
chr10	124610027	G	88	99
chr10	125426412	A	32	96
chr10	135051562	A	65	99
chr11	308314	T	121	99
chr11	308363	G	161	99
chr11	308426	G	106	99
chr11	837582	G	63	99
chr11	1093710	C	74	99
chr11	1094753	A	146	99
chr11	1096494	T	56	99
chr11	1101649	T	148	99
chr11	1267960	A	228	18
chr11	1642884	A	221	99
chr11	1643228	G	104	99
chr11	1651540	C	149	0
chr11	1651550	C	176	0
chr11	1651613	T	349	0
chr11	1651614	T	354	99
chr11	1651615	A	354	0
chr11	1651616	C	344	99
chr11	1651617	T	344	99
chr11	1651618	G	344	99
chr11	1651619	C	344	99
chr11	1651620	T	344	99
chr11	1651621	G	344	99
chr11	1651622	C	344	99
chr11	1651623	C	344	99
chr11	1651624	A	344	99
chr11	1651625	G	344	99
chr11	1651626	T	344	99
chr11	1651627	C	344	99
chr11	1651628	C	344	99
chr11	1651629	A	344	99
chr11	1651630	G	344	99
chr11	1651631	C	344	99
chr11	1651632	T	344	99
chr11	1651633	G	344	99
chr11	1651634	C	344	99
chr11	1651635	T	344	99
chr11	1651636	G	344	99
chr11	1651637	T	344	99
chr11	1651638	A	344	99
chr11	1651639	A	344	99
chr11	1651640	G	344	99
chr11	1651641	C	344	99
chr11	1651642	C	344	99
chr11	1651643	C	344	99
chr11	4869906	A	85	99
chr11	5269585	G	93	0
chr11	5269587	G	92	99
chr11	5269588	C	92	99
chr11	5269589	T	92	99
chr11	5269590	C	92	99
chr11	5373114	G	105	99
chr11	5373646	T	52	99
chr11	5566051	C	48	99
chr11	5566112	C	129	99
chr11	5566489	C	90	99
chr11	6411942	G	80	0
chr11	6411943	C	79	99
chr11	6411944	T	79	99
chr11	6411945	G	79	99
chr11	6411946	G	79	99
chr11	6411947	C	79	99
chr11	6411948	G	79	99
chr11	6411949	C	79	99
chr11	6411950	T	79	99
chr11	6411951	G	79	99
chr11	6411952	G	79	99
chr11	6411953	C	79	99
chr11	7022531	A	52	99
chr11	7022717	T	37	75
chr11	7079038	G	48	90
chr11	10715124	T	68	99
chr11	10786142	C	73	99
chr11	11373960	C	182	99
chr11	17542439	T	59	99
chr11	26677947	C	59	99
chr11	32657266	T	66	99
chr11	48347140	T	140	99
chr11	60264947	C	52	99
chr11	66327673	G	258	99
chr11	66328095	T	268	99
chr11	66328719	T	111	99
chr11	66329732	A	79	99
chr11	66333598	C	86	99
chr11	72946020	C	148	99
chr11	75152243	C	195	99
chr11	75160575	G	83	99
chr11	82644904	G	67	99
chr11	85435730	C	60	99
chr11	85436500	T	37	99
chr11	85436699	A	68	99
chr11	85436868	G	43	99
chr11	85447611	T	59	99
chr11	85456703	T	57	99
chr11	93454838	G	40	24
chr11	93454839	T	43	33
chr11	93494878	A	31	72
chr11	93494879	A	31	69
chr11	93494880	G	31	69
chr11	93517874	C	55	99
chr11	93517886	G	55	99
chr11	108384207	C	31	90
chr11	117789316	C	288	99
chr11	117789331	C	270	99
chr11	117789332	T	270	99
chr11	117789333	G	270	99
chr11	117789334	G	270	99
chr11	117789335	A	270	99
chr11	117789336	G	270	99
chr11	117789337	A	270	99
chr11	117789338	T	270	99
chr11	117789339	G	270	99
chr11	117789340	C	270	99
chr11	117789341	C	270	99
chr11	117789342	T	251	0
chr11	117864047	A	68	99
chr11	118004688	A	223	99
chr11	118509668	A	222	99
chr11	119181170	T	116	99
chr11	119206375	G	201	99
chr11	119290034	G	55	99
chr11	121000784	T	127	99
chr11	123600475	A	165	99
chr11	124015994	C	44	99
chr11	125891269	C	82	99
chr11	128868239	T	69	99
chr11	129801043	C	127	99
chr12	8757481	G	94	99
chr12	11061122	T	126	99
chr12	11138683	C	89	99
chr12	11244725	C	34	99
chr12	11338957	A	134	99
chr12	11339020	T	72	99
chr12	11461471	C	37	87
chr12	11461472	C	38	93
chr12	11461473	T	38	83
chr12	11461474	C	39	93
chr12	11461475	C	33	87
chr12	11461476	T	34	90
chr12	11461477	T	34	90
chr12	11461478	G	34	90
chr12	11461479	T	34	90
chr12	11461480	G	34	84
chr12	11461481	G	34	84
chr12	11461482	G	34	84
chr12	11461483	G	34	84
chr12	11461484	G	33	67
chr12	21654831	G	176	99
chr12	21713402	T	60	99
chr12	25243115	G	45	99
chr12	29604392	C	93	99
chr12	31242399	T	107	65
chr12	31249861	C	224	99
chr12	31253995	C	87	99
chr12	31256546	G	135	99
chr12	42853060	T	86	0
chr12	50189834	T	56	99
chr12	51722311	C	38	99
chr12	53294381	T	108	99
chr12	53682326	G	69	99
chr12	54405191	T	102	0
chr12	55248357	G	125	99
chr12	56956213	T	37	99
chr12	64519806	T	107	99
chr12	69265578	A	39	99
chr12	79611374	C	97	99
chr12	85285921	A	45	0
chr12	85285922	A	46	57
chr12	93150102	T	62	99
chr12	94645255	A	72	99
chr12	94769758	A	87	99
chr12	101017445	T	47	99
chr12	103248924	C	87	99
chr12	108956419	C	45	99
chr12	109577735	C	72	99
chr12	110240838	T	189	99
chr12	112036757	G	31	63
chr12	112036758	C	31	63
chr12	112036759	T	32	56
chr12	112036760	G	32	66
chr12	112036780	T	31	58
chr12	112036781	G	31	58
chr12	112036783	T	31	50
chr12	113348870	G	37	96
chr12	113357237	G	37	99
chr12	113376388	G	64	99
chr12	113435450	A	104	99
chr12	113448288	A	104	99
chr12	122623000	T	148	99
chr12	123799974	A	86	99
chr12	123810873	G	59	99
chr12	124265687	T	53	99
chr12	124267703	T	73	99
chr12	125284748	A	196	99
chr12	125434580	C	219	99
chr12	125437019	T	124	99
chr12	125438516	T	164	99
chr12	125438523	C	157	99
chr12	132688137	A	207	99
chr13	25466955	T	42	87
chr13	31891746	G	140	99
chr13	31903834	G	44	96
chr13	45563464	G	83	99
chr13	46629944	A	39	99
chr13	50123622	G	110	99
chr13	53608632	C	34	90
chr13	75814384	C	134	99
chr13	78216873	A	50	99
chr13	111098226	C	68	99
chr13	114780764	A	175	99
chr14	20852029	A	73	99
chr14	20852817	G	107	99
chr14	21109278	A	64	99
chr14	21109671	A	94	99
chr14	21109726	G	150	99
chr14	23282449	C	43	99
chr14	23598952	A	110	99
chr14	33292743	A	83	99
chr14	33293122	A	34	99
chr14	50065717	G	50	99
chr14	50100386	T	147	99
chr14	50101370	G	87	99
chr14	50101682	C	31	87
chr14	50769717	G	56	99
chr14	50778816	A	55	99
chr14	50788213	C	88	99
chr14	50799126	G	35	62
chr14	59797235	A	49	99
chr14	64612858	C	97	99
chr14	66028446	A	100	99
chr14	74340797	A	92	99
chr14	74441684	G	86	99
chr14	75359670	G	80	99
chr14	77236380	C	134	99
chr14	78197365	C	75	99
chr14	90730071	C	65	99
chr14	100625902	C	69	99
chr14	103576805	G	43	0
chr14	105213343	A	57	99
chr15	22369426	G	74	99
chr15	30008889	G	49	99
chr15	31362353	T	65	99
chr15	31362354	T	65	99
chr15	31362355	T	65	99
chr15	34113536	A	136	99
chr15	40751555	C	174	99
chr15	41819716	C	144	99
chr15	41821752	T	128	99
chr15	44038899	C	206	99
chr15	60734697	A	59	99
chr15	62202482	C	31	81
chr15	71125093	G	68	99
chr15	71125204	A	42	99
chr15	74328116	A	113	99
chr15	77907535	C	111	99
chr15	77907775	T	64	99
chr15	77907784	G	55	99
chr15	78466127	T	117	99
chr15	81582868	G	90	99
chr15	90126121	C	96	99
chr15	90176073	C	85	99
chr15	90226947	C	113	99
chr15	91543761	C	82	99
chr15	99511793	C	38	99
chr15	99511804	A	45	99
chr15	101109818	G	67	99
chr16	570557	T	193	99
chr16	601632	T	66	99
chr16	715991	C	63	99
chr16	715992	C	63	99
chr16	715993	C	63	99
chr16	715994	T	63	99
chr16	715995	G	63	99
chr16	715996	A	63	99
chr16	715997	G	63	99
chr16	715998	C	63	99
chr16	715999	A	63	99
chr16	1545448	A	46	99
chr16	2882197	G	90	99
chr16	2903047	G	49	99
chr16	2903081	G	51	99
chr16	3077714	T	76	70
chr16	4245693	A	58	99
chr16	4815602	T	41	99
chr16	4938161	C	150	99
chr16	4938162	T	150	99
chr16	4938163	C	150	99
chr16	5075542	G	94	99
chr16	5132636	C	303	99
chr16	11773662	C	37	93
chr16	11940390	T	56	99
chr16	46773999	C	102	99
chr16	51173559	G	63	99
chr16	65016087	A	110	99
chr16	66420885	C	68	99
chr16	66432423	T	81	99
chr16	67691668	A	194	99
chr16	71509796	C	102	99
chr16	72135014	T	88	99
chr16	74537591	C	34	67
chr16	74664810	A	54	99
chr16	74695079	G	66	99
chr16	81242102	G	66	99
chr16	84883102	C	90	99
chr16	84922859	C	64	99
chr16	88780641	G	54	0
chr16	88780642	G	50	66
chr16	88780643	T	50	66
chr16	88780644	G	50	66
chr16	88780645	T	40	0
chr16	88780646	G	34	66
chr16	88780647	T	34	66
chr16	88780648	G	34	66
chr16	88780649	T	34	66
chr16	88780650	G	34	66
chr16	88780651	G	32	57
chr16	88780652	G	32	66
chr16	88780653	T	31	54
chr16	90141355	A	104	99
chr17	648186	G	41	81
chr17	649547	G	81	99
chr17	1542153	G	145	99
chr17	1542190	G	81	99
chr17	1637302	A	56	93
chr17	1639458	A	106	99
chr17	2606715	G	225	99
chr17	3324004	C	41	96
chr17	3628362	T	57	99
chr17	3775916	T	68	99
chr17	5042894	T	194	99
chr17	5284770	G	66	99
chr17	6942108	C	136	99
chr17	7386279	T	144	99
chr17	7386280	G	144	99
chr17	7402600	T	46	99
chr17	9515777	G	45	99
chr17	10297658	A	298	99
chr17	10304261	G	105	99
chr17	13399487	T	67	0
chr17	17039565	C	96	0
chr17	17039566	A	95	99
chr17	17039567	G	95	99
chr17	17039568	C	95	99
chr17	17039569	A	95	99
chr17	17039570	G	95	99
chr17	17039571	C	95	99
chr17	17039572	A	95	99
chr17	17039573	G	95	99
chr17	17039574	C	95	99
chr17	17039575	A	95	99
chr17	17039576	G	95	99
chr17	17039577	C	95	99
chr17	17039578	A	95	99
chr17	17039579	G	95	99
chr17	20108239	A	66	99
chr17	20163529	A	56	99
chr17	20924523	G	36	84
chr17	26708298	A	150	99
chr17	27009749	C	174	99
chr17	27835138	C	33	58
chr17	28407876	T	89	99
chr17	29508775	G	39	68
chr17	31618732	A	212	99
chr17	37006352	T	44	0
chr17	37006353	T	44	99
chr17	37006354	T	44	99
chr17	37006355	T	44	99
chr17	37006356	T	44	99
chr17	38855772	T	76	99
chr17	38911212	G	62	99
chr17	38935812	A	70	99
chr17	39340795	A	48	99
chr17	39340796	C	48	99
chr17	39340797	G	48	99
chr17	39340798	G	48	99
chr17	39340799	C	48	99
chr17	39340800	A	48	99
chr17	39340801	G	48	99
chr17	39340802	C	44	90
chr17	39340803	A	44	90
chr17	39340804	G	44	90
chr17	39340805	C	44	90
chr17	39340806	T	44	90
chr17	39340807	G	44	90
chr17	39340808	G	44	90
chr17	39340809	A	38	81
chr17	39340810	C	38	81
chr17	39340811	A	38	81
chr17	39340812	T	38	0
chr17	39340813	A	35	69
chr17	39340814	C	36	72
chr17	39340815	C	33	63
chr17	39340816	A	33	63
chr17	39340817	C	33	60
chr17	39340818	A	32	57
chr17	39340819	G	31	53
chr17	39340820	C	31	53
chr17	39340859	C	31	48
chr17	39340860	A	31	48
chr17	39340861	G	32	52
chr17	39340862	C	34	57
chr17	39340863	T	35	60
chr17	39340864	G	38	99
chr17	39340865	G	38	30
chr17	39340866	A	40	99
chr17	39340867	C	40	78
chr17	39340868	A	40	99
chr17	39340869	C	43	83
chr17	39742718	A	184	99
chr17	39742894	G	166	99
chr17	39742898	G	163	99
chr17	39743081	G	83	99
chr17	39767744	A	98	99
chr17	42398052	A	119	99
chr17	42475983	G	115	99
chr17	43192550	C	79	0
chr17	43342141	G	180	99
chr17	47000251	C	103	99
chr17	48172779	A	97	99
chr17	48557326	G	122	99
chr17	48557348	T	164	99
chr17	48603503	C	108	99
chr17	48606537	C	32	66
chr17	48608717	T	57	99
chr17	48613837	A	65	99
chr17	48629458	A	172	99
chr17	56833458	G	78	0
chr17	56833459	A	70	99
chr17	56833460	A	70	99
chr17	56833461	C	70	99
chr17	56833462	C	70	99
chr17	56833463	C	70	99
chr17	56833464	G	70	99
chr17	56833465	A	70	99
chr17	56833466	A	70	99
chr17	56833467	C	70	99
chr17	56833468	C	70	99
chr17	56833469	C	70	99
chr17	64208230	G	89	99
chr17	71232805	A	55	99
chr17	71232806	T	55	99
chr17	71503636	T	151	99
chr17	72784932	G	166	99
chr17	73089852	T	192	99
chr17	76130575	A	226	99
chr17	76131070	G	217	99
chr17	78302157	C	71	99
chr17	78311508	G	53	99
chr17	78319136	G	63	99
chr17	78319380	G	35	96
chr17	78354661	C	74	99
chr17	80136418	C	168	99
chr17	80151881	G	73	99
chr17	80159566	T	124	99
chr18	14848820	C	37	99
chr18	44560300	C	200	99
chr18	44560875	C	264	99
chr18	44561516	C	117	99
chr18	51904645	A	82	99
chr18	56247180	T	66	99
chr18	56887507	C	84	99
chr18	74671768	T	56	99
chr19	2340151	G	108	3
chr19	2389872	G	131	99
chr19	3977486	A	128	99
chr19	3979408	A	201	99
chr19	4210356	G	144	99
chr19	4216910	G	245	99
chr19	4216911	A	245	99
chr19	4216912	G	245	99
chr19	4216913	G	245	99
chr19	4216914	C	245	99
chr19	4216915	C	245	99
chr19	4216916	A	245	99
chr19	4216917	C	245	99
chr19	4216918	G	245	99
chr19	4216919	G	245	99
chr19	4216920	G	245	99
chr19	4216921	A	245	99
chr19	4216922	G	245	99
chr19	4216923	C	245	99
chr19	4216924	T	245	99
chr19	4216925	G	245	99
chr19	4216926	A	245	99
chr19	4216927	G	245	99
chr19	4216928	G	245	99
chr19	4216929	C	245	99
chr19	4216930	C	245	99
chr19	4216931	A	245	99
chr19	4216932	C	245	99
chr19	4216933	A	245	99
chr19	4216934	G	245	99
chr19	4216935	G	245	99
chr19	4216936	A	245	99
chr19	4216937	G	245	99
chr19	4216938	C	245	99
chr19	4216939	C	245	99
chr19	4216940	A	245	99
chr19	4217207	T	145	99
chr19	4499648	A	66	0
chr19	4499649	G	60	99
chr19	4499650	C	60	99
chr19	4499651	T	60	99
chr19	4499652	G	60	99
chr19	4499653	G	60	99
chr19	4499654	C	60	99
chr19	4499655	C	60	99
chr19	4499656	G	60	99
chr19	4499657	G	60	99
chr19	4499658	G	60	99
chr19	4499659	G	60	99
chr19	4499660	A	60	99
chr19	4499661	G	60	99
chr19	4499662	G	60	99
chr19	4511140	C	95	99
chr19	4511351	T	152	99
chr19	4511352	T	152	99
chr19	4511353	C	152	99
chr19	4511354	G	152	99
chr19	4511355	C	152	99
chr19	4511356	A	152	99
chr19	4511357	G	152	99
chr19	4511358	C	152	99
chr19	4511359	A	152	99
chr19	4511360	C	152	99
chr19	4511361	C	152	99
chr19	4511362	G	152	99
chr19	4511363	G	152	99
chr19	4511364	T	152	99
chr19	4511365	C	152	99
chr19	4511366	A	152	99
chr19	4511367	C	152	99
chr19	4511368	C	152	99
chr19	4511369	C	152	99
chr19	4511370	C	152	99
chr19	4511371	A	152	99
chr19	4511372	C	152	99
chr19	4511373	T	152	99
chr19	4511374	G	152	99
chr19	4511378	A	130	99
chr19	4511380	G	53	99
chr19	4511381	G	53	99
chr19	4511382	T	53	99
chr19	4511383	G	53	99
chr19	4511384	T	53	99
chr19	4511385	T	53	99
chr19	4511386	C	53	99
chr19	4511387	T	53	99
chr19	4511388	T	53	99
chr19	4511389	T	53	99
chr19	4511390	G	53	99
chr19	4511391	T	53	99
chr19	4511392	A	53	99
chr19	4511393	C	53	99
chr19	4511394	C	53	99
chr19	4511395	T	53	99
chr19	4511396	G	53	99
chr19	4511397	T	53	99
chr19	4511398	T	53	99
chr19	4511399	G	53	99
chr19	4511400	C	53	99
chr19	4511401	G	53	99
chr19	4511402	A	53	99
chr19	4511403	T	53	99
chr19	4511404	A	53	99
chr19	4511405	T	53	99
chr19	4511406	T	53	99
chr19	4511407	T	53	99
chr19	4511408	T	53	99
chr19	4511409	G	53	99
chr19	4511410	G	53	99
chr19	4511411	G	53	99
chr19	4511412	T	53	99
chr19	4511413	C	53	99
chr19	4511414	G	53	99
chr19	4511415	T	53	99
chr19	4511416	T	53	99
chr19	4511417	T	53	99
chr19	4511418	T	53	99
chr19	4511419	C	53	99
chr19	4511420	A	53	99
chr19	4511421	G	53	99
chr19	4511422	C	53	99
chr19	4511423	C	53	99
chr19	4511424	C	53	99
chr19	4511425	A	53	99
chr19	4511426	G	53	99
chr19	4511427	T	53	99
chr19	4511428	T	53	99
chr19	4511429	T	53	99
chr19	4511430	G	53	99
chr19	4511431	C	53	99
chr19	4511432	A	53	99
chr19	4511433	C	53	99
chr19	4511434	A	53	99
chr19	4511435	G	53	99
chr19	4511436	C	53	99
chr19	4511437	A	53	99
chr19	4511438	C	53	99
chr19	4511439	C	53	99
chr19	4511440	C	53	99
chr19	4511441	T	53	99
chr19	4511442	T	53	99
chr19	4511443	G	53	99
chr19	4511444	G	53	99
chr19	4511445	C	53	99
chr19	4511446	C	53	99
chr19	4511447	A	53	99
chr19	4511448	C	53	99
chr19	4511449	G	53	99
chr19	4511450	T	53	99
chr19	4511451	T	53	99
chr19	4511452	C	53	99
chr19	4511454	C	46	99
chr19	4511455	A	46	99
chr19	4511456	G	46	99
chr19	4511457	C	46	99
chr19	4511458	A	46	99
chr19	4511459	C	46	99
chr19	4511460	C	46	99
chr19	4511461	G	46	99
chr19	4511462	G	46	99
chr19	4511463	T	46	99
chr19	4511464	G	46	99
chr19	4511465	A	46	99
chr19	4511466	C	49	8
chr19	4511467	C	46	99
chr19	4511468	C	46	99
chr19	4511469	C	46	99
chr19	4511470	A	46	99
chr19	4511471	C	49	0
chr19	4511472	T	49	99
chr19	4511473	G	49	0
chr19	4511474	C	49	0
chr19	4511475	A	49	0
chr19	4511476	G	55	99
chr19	4511477	A	55	99
chr19	4511478	C	55	99
chr19	4511479	A	58	0
chr19	4511480	G	56	99
chr19	4511481	T	56	99
chr19	4511482	G	56	99
chr19	4511483	T	56	99
chr19	4511484	C	56	99
chr19	4511485	C	56	99
chr19	4511486	T	56	99
chr19	4511487	T	56	99
chr19	4511488	G	56	99
chr19	4511489	G	56	99
chr19	4511490	T	56	99
chr19	4511491	A	59	0
chr19	4511492	C	59	99
chr19	4511493	C	59	99
chr19	4511494	G	59	99
chr19	4511495	G	59	99
chr19	4511496	T	59	99
chr19	4511497	C	59	99
chr19	4511498	A	59	99
chr19	4511499	G	59	99
chr19	4511500	C	59	99
chr19	4511501	A	59	99
chr19	4511502	C	59	99
chr19	4511503	G	59	99
chr19	4511504	G	59	99
chr19	4511505	T	59	99
chr19	4511506	C	59	99
chr19	4511507	T	59	99
chr19	4511508	T	59	99
chr19	4511509	G	59	99
chr19	4511510	G	59	99
chr19	4511511	C	59	99
chr19	4511512	C	59	99
chr19	4511513	G	59	99
chr19	4511514	T	59	99
chr19	4511515	G	59	99
chr19	4511516	T	59	99
chr19	4511517	C	59	99
chr19	4511518	T	59	99
chr19	4511519	A	59	99
chr19	4511520	C	59	99
chr19	4511521	A	59	99
chr19	4511522	C	59	99
chr19	4511523	C	59	99
chr19	4511524	C	59	99
chr19	4511526	T	105	99
chr19	4511527	C	105	99
chr19	4511528	T	105	99
chr19	4511529	G	105	99
chr19	4511530	G	105	99
chr19	4511531	A	105	99
chr19	4511532	C	105	99
chr19	4511533	G	105	99
chr19	4511534	G	105	99
chr19	4511535	C	105	99
chr19	4511536	C	105	99
chr19	4511537	C	105	99
chr19	4511538	C	105	99
chr19	4511539	C	105	99
chr19	4511540	T	105	99
chr19	4511541	T	105	99
chr19	4511542	G	105	99
chr19	4511543	G	105	99
chr19	4511544	C	105	99
chr19	4511545	C	105	99
chr19	4511546	A	105	99
chr19	4511547	C	105	99
chr19	4511548	A	105	99
chr19	4818378	T	37	81
chr19	4954680	C	98	0
chr19	5455611	C	84	99
chr19	5455971	G	34	99
chr19	5455978	T	45	99
chr19	5867748	G	86	99
chr19	7538117	A	115	99
chr19	11891003	G	50	99
chr19	11943697	G	37	99
chr19	14992042	A	53	99
chr19	15133762	G	201	99
chr19	15285052	T	99	99
chr19	15295134	G	222	99
chr19	15793235	T	53	99
chr19	15807884	A	89	99
chr19	16855265	A	108	99
chr19	17025292	G	206	99
chr19	17100552	A	186	99
chr19	17111297	A	36	99
chr19	18234441	C	189	99
chr19	18245512	C	115	99
chr19	18255359	G	110	99
chr19	18679379	C	122	99
chr19	18685964	G	73	99
chr19	36594659	A	81	99
chr19	37441111	C	46	99
chr19	37441462	T	87	99
chr19	38382328	C	87	99
chr19	41173880	C	104	99
chr19	41386421	C	67	99
chr19	41386422	T	67	99
chr19	41386423	C	67	99
chr19	43519362	C	54	99
chr19	43529026	C	141	99
chr19	43529027	A	141	99
chr19	48525507	G	43	99
chr19	50796905	G	151	99
chr19	51363398	C	53	99
chr19	53014346	G	60	99
chr19	53958126	T	55	99
chr19	53995005	A	57	99
chr19	53995006	A	57	99
chr19	53995007	A	57	99
chr19	53995008	A	57	99
chr19	53995009	C	57	99
chr19	53995010	A	57	99
chr19	53995011	C	57	99
chr19	53995012	A	57	99
chr19	53995013	C	57	99
chr19	53995014	C	57	99
chr19	53995015	T	57	99
chr19	53995016	T	57	99
chr19	53995017	G	57	99
chr19	53995018	C	57	99
chr19	53995019	A	57	99
chr19	53995020	T	57	99
chr19	53995021	G	57	99
chr19	53995022	T	57	99
chr19	53995023	C	57	99
chr19	53995024	A	57	99
chr19	53995025	T	57	99
chr19	53995026	C	57	99
chr19	53995027	A	57	99
chr19	53995028	T	57	99
chr19	53995029	A	57	99
chr19	53995030	G	57	99
chr19	53995031	A	57	99
chr19	53995032	C	57	99
chr19	53995033	T	57	99
chr19	53995034	T	57	99
chr19	53995035	C	57	99
chr19	53995036	A	57	99
chr19	53995037	T	57	99
chr19	53995038	A	57	99
chr19	53995039	C	57	99
chr19	53995040	T	57	99
chr19	53995041	G	57	99
chr19	53995042	G	57	99
chr19	53995043	A	57	99
chr19	53995044	G	57	99
chr19	53995045	A	57	99
chr19	53995046	G	57	99
chr19	53995047	A	57	99
chr19	53995048	A	57	99
chr19	53995049	A	57	99
chr19	53995050	C	57	99
chr19	53995051	C	57	99
chr19	53995052	T	57	99
chr19	53995053	T	57	99
chr19	53995054	A	57	99
chr19	53995055	C	57	99
chr19	53995056	A	57	99
chr19	53995057	A	57	99
chr19	53995058	G	57	99
chr19	53995059	T	57	99
chr19	53995060	G	57	99
chr19	53995061	T	57	99
chr19	53995062	A	57	99
chr19	53995063	A	57	99
chr19	53995064	T	57	99
chr19	53995065	G	57	99
chr19	53995066	A	57	99
chr19	53995067	A	57	99
chr19	53995068	T	57	99
chr19	53995069	G	57	99
chr19	53995070	T	57	99
chr19	53995071	G	57	99
chr19	53995072	G	57	99
chr19	53995073	C	57	99
chr19	53995074	A	57	99
chr19	53995075	A	57	99
chr19	53995076	G	57	99
chr19	53995077	G	57	99
chr19	53995078	T	57	99
chr19	53995079	T	57	99
chr19	53995080	T	57	99
chr19	53995081	T	57	99
chr19	53995082	T	57	99
chr19	53995083	A	57	99
chr19	53995084	A	57	99
chr19	53995085	T	57	99
chr19	53995086	C	57	99
chr19	53995087	G	57	99
chr19	53995088	A	57	99
chr19	54966579	C	126	99
chr19	54973280	C	88	99
chr19	54974318	T	80	99
chr19	55614923	T	106	99
chr19	56459342	C	77	99
chr19	56459614	G	53	99
chr19	56477710	T	52	99
chr19	56490778	C	53	99
chr19	57641146	A	76	99
chr19	57647015	A	73	99
chr19	57647236	T	32	81
chr19	58118718	T	42	0
chr19	58118719	T	43	22
chr20	256727	T	69	99
chr20	259969	G	139	99
chr20	590456	A	36	99
chr20	6100088	A	65	99
chr20	18445963	A	39	99
chr20	31688241	T	164	99
chr20	31688260	C	160	99
chr20	35807790	G	95	0
chr20	39797465	T	151	99
chr20	42815190	G	48	75
chr20	44520241	C	56	0
chr20	44520242	T	56	99
chr20	44520243	G	56	99
chr20	44520244	C	56	99
chr20	44520245	T	56	99
chr20	44520246	G	56	99
chr20	44520247	C	56	99
chr20	44520248	T	56	99
chr20	44520249	G	56	99
chr20	45204266	G	186	99
chr20	57478807	C	187	99
chr20	62198236	G	118	99
chr21	34003928	A	122	99
chr21	43327856	A	166	99
chr21	43413731	C	71	99
chr21	45732116	C	73	99
chr21	45959195	G	310	99
chr21	45959386	G	804	99
chr21	45959556	A	255	99
chr21	45959557	A	255	99
chr21	45959558	T	255	99
chr21	45959559	C	255	99
chr21	45959733	C	292	99
chr21	45959918	G	258	99
chr21	45971381	G	39	78
chr21	45971382	T	39	78
chr21	45971383	G	39	78
chr21	45971384	A	39	78
chr21	45971385	G	35	21
chr21	45971386	T	35	21
chr21	45971387	G	35	21
chr21	45971388	A	35	21
chr21	45971389	G	35	21
chr21	45971390	T	34	24
chr21	45971391	G	32	12
chr21	45971392	T	32	12
chr21	45971393	G	31	3
chr21	45971394	T	31	3
chr21	45971395	G	31	3
chr21	45993819	C	264	99
chr21	46057628	C	116	0
chr21	46057629	T	110	99
chr21	46057630	G	110	99
chr21	46057631	C	110	99
chr21	46057632	T	110	99
chr21	46057633	G	110	99
chr21	46057634	T	99	0
chr21	46057635	G	103	99
chr21	46057636	T	103	99
chr21	46057637	G	103	99
chr21	46057638	C	103	99
chr21	46057639	C	103	99
chr21	46057640	C	103	99
chr21	46057641	G	103	99
chr21	46057642	T	103	99
chr21	46685592	C	41	0
chr21	46924435	G	52	0
chr21	46924436	G	46	99
chr21	46924437	C	46	99
chr21	46924438	C	46	99
chr21	46924439	C	46	99
chr21	46924440	C	40	0
chr21	46924441	C	42	99
chr21	46924442	C	40	0
chr21	46924443	A	40	0
chr21	46935081	A	56	82
chr21	46935082	A	66	99
chr21	47783797	G	48	99
chr21	47783798	C	48	99
[truncated: 30 more rows]

## Sheet: NA12878 MRA genotyping mode
chromosome	position	ID	reference allele	depth	genotype quality
chr1	909238	rs3829740	G	59	99
chr1	3416449	rs7553399	C	87	99
chr1	6305292	rs61760836	C	17	51
chr1	6305303	rs61760837	C	16	48
chr1	6313938	rs12735670	C	20	60
chr1	6314822	rs11590458	T	36	99
chr1	9714538	rs771764340	GTGC	42	99
chr1	9714539	rs56017286	T	39	99
chr1	9714541	rs771369909	C	42	99
chr1	11983206	rs3795408	A	38	99
chr1	12785494	rs7513079	G	57	99
chr1	12820870	rs1132185	T	46	99
chr1	12835868	rs1812242	T	69	99
chr1	12837634	rs848578	T	81	99
chr1	12854530	rs1063776	C	129	99
chr1	12888389	rs1830486	A	31	96
chr1	15832543	rs1052576	T	180	99
chr1	15844615	rs1132312	A	18	54
chr1	15909850	rs6429757	C	32	47
chr1	16371067	rs2015352	G	71	99
chr1	16373124	rs5257	A	77	99
chr1	16375063	rs773611456	CA	207	99
chr1	16385175	rs17853748	G	159	99
chr1	16386008	rs2863452	T	143	99
chr1	16386416	rs9442230	G	83	99
chr1	17657534	rs11203366	G	186	99
chr1	17657616	rs11203367	T	76	99
chr1	17660499	rs874881	G	114	99
chr1	17662662	rs1748033	T	83	99
chr1	17718672	rs782686210	G	117	99
chr1	19595137	rs2235795	C	159	99
chr1	19596124	rs2235794	C	328	99
chr1	19596156	rs6665756	G	255	99
chr1	19609254	rs1738025	T	113	99
chr1	20915589	rs3215400	TC	116	99
chr1	20982631	rs4704	G	114	99
chr1	22199245	rs2229482	C	75	99
chr1	22216574	rs2254358	C	257	99
chr1	22216604	rs2254357	C	256	99
chr1	23688933	rs2849028	A	25	75
chr1	23751140	rs71514235	G	129	99
chr1	23810658	rs71514236	G	16	48
chr1	25291010	rs6672420	A	14	42
chr1	25889632	rs6687605	T	125	99
chr1	25890189	rs28969504	A	144	99
chr1	26357656	rs2736831	C	112	99
chr1	26608814	0	AGGACAGGGACTGGGGCCGGGACCGGGACCGGGACTGGGGCCGGGACCGGGACCGGGACTGGGGCCGGGACCGGGACCG	82	19
chr1	31905889	rs782648960	ACAG	31	91
chr1	34071525	rs1874045	C	101	99
chr1	36927733	rs7065	G	87	99
chr1	36937059	rs3917981	A	58	99
chr1	39914363	rs668556	G	100	99
chr1	42880516	rs1055055	T	74	99
chr1	42898843	rs1034268	A	21	63
chr1	45504720	rs7551698	G	159	99
chr1	46073489	rs2230657	G	59	99
chr1	46078854	rs2230658	A	163	99
chr1	46078884	rs2230659	C	166	99
chr1	46086077	rs3014246	C	66	99
chr1	46087577	rs3014242	G	48	99
chr1	46498375	rs1622208	A	127	99
chr1	46521517	rs785468	G	116	99
chr1	46521559	rs785467	A	114	99
chr1	47767914	rs3125630	G	69	99
chr1	55119289	rs9332417	G	37	99
chr1	60280750	rs4140537	T	123	99
chr1	63881552	rs4630153	C	31	14
chr1	64015217	rs217485	G	161	99
chr1	65860687	rs4582839	A	65	99
chr1	67852335	rs2228420	G	35	99
chr1	67861520	rs2229546	C	31	92
chr1	89271574	rs786906	T	27	81
chr1	91781413	rs281992	T	65	99
chr1	95330372	rs859098	G	71	99
chr1	103352451	rs2229783	A	79	99
chr1	103379918	rs3753841	G	43	99
chr1	104076462	rs6697444	C	30	90
chr1	109836842	rs646335	C	63	99
chr1	111957097	rs7825	C	85	99
chr1	111957693	rs2485319	A	20	60
chr1	113456546	rs1049434	A	135	99
chr1	117487711	rs755325313	TC	119	99
chr1	120387120	rs12405228	G	114	99
chr1	152191879	rs759216763	GTGT	101	99
chr1	152195728	rs765061392	ATTT	80	99
chr1	152195729	rs200372988	T	83	99
chr1	153665919	rs5777879	T	115	99
chr1	156215899	rs2075165	G	105	99
chr1	156526387	rs11264498	C	66	99
chr1	156564922	rs3795733	C	148	99
chr1	156639753	rs11582300	G	12	36
chr1	156640156	rs3748570	G	117	99
chr1	156640678	rs2886443	G	95	99
chr1	158450314	rs6679056	A	134	99
chr1	158584091	rs952094	A	43	99
chr1	158612236	rs863931	A	27	81
chr1	158647522	rs703121	A	39	99
chr1	158656347	rs796839773	CAG	22	11
chr1	159558258	rs2808661	A	84	99
chr1	160990875	rs28365980	T	36	99
chr1	160990876	rs28365979	C	44	99
chr1	160990878	rs28365978	C	47	99
chr1	169566313	rs6127	C	152	99
chr1	169768033	rs6680938	T	61	99
chr1	169768080	rs6668114	C	71	99
chr1	169823718	rs4656197	T	63	99
chr1	172410967	rs772876387	GAC	99	99
chr1	182356399	rs1058111	A	40	99
chr1	182369078	rs6698722	G	17	51
chr1	182369233	rs6674281	A	14	42
chr1	201195119	rs3738270	C	197	99
chr1	203709034	rs955865	A	109	99
chr1	207851611	rs2296158	A	57	99
chr1	207881557	rs6683902	A	120	99
chr1	209605636	rs781155012	TAGCAGCAGCAGCAGCAGC	26	11
chr1	210856585	rs3135473	G	37	99
chr1	214542819	rs1135352	T	14	42
chr1	214564340	rs7550799	T	112	99
chr1	217804325	rs944730	G	108	99
chr1	226570840	rs1805415	T	94	99
chr1	227920061	rs1060295	T	121	99
chr1	237058828	rs1131449	C	25	75
chr1	237060945	rs756119509	CTTTT	19	57
chr1	241907817	rs10802990	T	21	19
chr1	247150740	rs3749427	T	50	99
chr1	247151557	rs2642992	A	49	99
chr1	247419509	rs1778540	T	108	99
chr1	247419664	rs1778541	C	30	90
chr2	1647171	rs6730800	T	32	96
chr2	1652822	rs1863135	T	88	99
chr2	20870579	rs13013489	G	14	42
chr2	23919375	rs3795942	C	34	99
chr2	26536694	rs2052937	C	169	99
chr2	27801403	rs1919125	C	22	66
chr2	27801418	rs1919126	C	23	69
chr2	27804432	rs28381983	T	46	99
chr2	27838058	rs11127071	C	29	87
chr2	43903066	rs3828297	A	21	63
chr2	43903354	rs4952675	T	69	99
chr2	43926943	rs7606783	T	88	99
chr2	49189921	rs6166	C	28	84
chr2	49191041	rs6165	C	108	99
chr2	73675844	rs747431281	CGCAGACAG	32	88
chr2	74185876	rs750800572	AGT	19	55
chr2	75113789	rs2229627	C	66	99
chr2	75115108	rs10194657	A	46	99
chr2	88387403	rs1542088	C	40	99
chr2	97166204	rs3731938	A	15	45
chr2	99992822	rs7558074	A	32	96
chr2	99995804	rs1376443	T	30	90
chr2	100019496	rs2305354	A	48	99
chr2	100055506	rs3087386	A	20	60
chr2	100915772	rs4851287	A	99	99
chr2	100916306	rs2033748	A	52	99
chr2	101010082	rs3748930	G	29	87
chr2	101186088	rs1052117	C	73	99
chr2	108487330	rs7562548	A	16	48
chr2	113832312	rs6761276	T	130	99
chr2	119915249	rs7556873	T	112	99
chr2	135711516	rs3814355	C	59	99
chr2	135711657	rs3814354	G	172	99
chr2	135911422	rs17261772	T	50	99
chr2	141260668	rs4444457	A	13	39
chr2	152236045	rs746869165	TAAAA	59	99
chr2	152684704	rs767848810	AC	24	65
chr2	162280748	rs890076	G	11	33
chr2	164466039	rs796277189	ATT	8	34
chr2	165996107	rs1946892	T	74	99
chr2	167279922	rs6738031	C	19	13
chr2	167334085	rs7565062	G	87	99
chr2	169721377	rs763454012	GA	33	90
chr2	169789016	rs497692	T	52	99
chr2	171073887	rs2161916	G	86	99
chr2	179315734	rs141354030	GGC	40	99
chr2	179315781	rs62176113	C	65	99
chr2	192160839	rs4853574	A	26	78
chr2	192160875	rs4853575	C	90	99
chr2	207172627	rs7582864	A	61	99
chr2	207174316	rs3732084	T	96	99
chr2	208811097	rs10932215	C	39	99
chr2	219492924	rs612874	T	68	99
chr2	219501328	rs1055816	G	63	99
chr2	219509618	rs2230115	C	100	99
chr2	220402671	rs11689281	G	140	99
chr2	220402680	rs11695248	T	144	99
chr2	231738168	rs2289235	G	142	99
chr2	231738263	rs2289234	C	121	99
chr2	231738269	rs2289233	G	115	99
chr2	236957822	rs2034648	G	64	99
chr2	240981375	rs773668360	TTGGATGAAGAGGCATGGATGAAGGGCCGTGGGTGAAGAGACG	447	99
chr2	240985099	rs34599221	G	43	99
chr2	241066280	rs4292120	C	143	99
chr2	241405528	rs2228331	A	80	99
chr2	241569329	rs766227809	ACT	38	92
chr3	4856234	rs901854	G	19	8
chr3	13361287	rs354478	C	42	99
chr3	13361391	rs354479	A	171	99
chr3	13364876	rs514084	G	246	99
chr3	13679829	rs7820	C	34	99
chr3	14939479	rs2164356	G	165	99
chr3	20212189	rs1052930	A	20	60
chr3	42438754	rs13054	T	53	99
chr3	44948479	rs3749195	C	53	99
chr3	44948590	rs9876921	G	164	99
chr3	45052775	rs6794	G	27	81
chr3	46751073	rs538183178	TAAGAAGAAG	3	8
chr3	48419897	rs6442117	C	49	99
chr3	48727112	rs4858798	G	42	99
chr3	49044767	rs6781790	C	123	99
chr3	49273996	rs12631989	C	29	87
chr3	49701298	rs2005557	G	146	99
chr3	52555957	rs9853056	T	123	99
chr3	52558008	rs13303	T	164	99
chr3	56591278	rs770265309	TGGGGTAAGCA	22	57
chr3	56667682	rs9835332	G	98	99
chr3	56716922	rs958755	T	33	13
chr3	56763316	rs1565376	G	166	99
chr3	56763328	rs1565377	T	148	99
chr3	66419956	rs13874	C	74	99
chr3	67426125	rs1065399	C	20	60
chr3	97851998	rs9845327	A	68	99
chr3	97852083	rs9826076	C	53	99
chr3	97868419	rs4241468	G	65	99
chr3	97868616	rs4379004	C	74	99
chr3	97868795	rs4857076	A	101	99
chr3	97868970	rs12639519	T	108	99
chr3	97887865	rs4133320	G	101	99
chr3	97887985	rs4133321	T	69	99
chr3	97888042	rs4133322	A	29	87
chr3	97888197	rs7623031	C	62	99
chr3	101576175	rs14134	T	57	99
chr3	111918216	rs13098660	A	51	99
chr3	111921225	rs6781844	G	72	99
chr3	111923123	rs4434123	G	45	99
chr3	111981849	rs9860819	C	38	99
chr3	111981878	rs9809384	T	37	99
chr3	111981924	rs9809404	T	24	72
chr3	112059768	rs1131199	C	45	99
chr3	112642568	rs9865242	C	12	36
chr3	112647832	rs9826308	A	82	99
chr3	112647988	rs9868053	C	37	99
chr3	112648125	rs6438117	G	36	99
chr3	112648127	rs4596117	T	40	99
chr3	112648222	rs2171509	T	123	99
chr3	113955055	rs765581587	GAAA	54	99
chr3	119133183	rs3732413	G	21	23
chr3	119198873	rs4688007	G	34	99
chr3	124728626	rs6438869	A	39	99
chr3	124731485	rs10804567	C	36	99
chr3	124739892	rs6438874	G	17	51
chr3	124746049	rs2981546	A	35	99
chr3	124746182	rs2333041	C	183	99
chr3	124746347	rs4404487	T	16	48
chr3	124748226	rs2860440	G	52	99
chr3	124951171	rs768370992	CTTTTT	65	92
chr3	126737268	rs4679323	C	75	99
chr3	127641968	rs4141499	C	43	99
chr3	138289163	rs772131552	TAA	45	99
chr3	140178485	rs7632885	G	92	99
chr3	171969077	rs7652177	C	12	36
chr3	184429133	rs757238381	ATCCTCC	5	15
chr3	186006566	rs710443	T	119	99
chr3	195404649	rs52815337	A	52	99
chr3	195452951	rs2688542	G	64	99
chr3	196199204	rs3796129	G	71	99
chr4	86018	rs201008310	T	24	78
chr4	86022	rs782538127	CAGGG	0	0
chr4	86023	0	AGG	0	0
chr4	946226	0	TGGGGTCGTGCAGGTAGGGGGCCTGGGGGGCCTGCACTGTGTGTGTGTGTGTGTGTGTGTGTGTGTGTGTGTGTGTGTGTGATCACCATC	99	99
chr4	1809127	rs774008828	CGTGTGTGTGTGT	35	92
chr4	3446132	rs1987546	C	26	77
chr4	6606864	rs2301788	A	149	99
chr4	10447985	rs35177766	AT	16	48
chr4	37903756	rs2279027	T	126	99
chr4	39501722	rs757453539	CAAAAA	57	99
chr4	62598689	rs10434219	C	19	57
chr4	76720885	rs13119659	T	30	90
chr4	76722353	rs324726	G	58	99
chr4	79443850	rs931606	G	54	99
chr4	79531308	rs4612	C	59	99
chr4	83795806	rs10025654	T	20	60
chr4	84374480	rs1494961	C	91	99
chr4	87684031	rs710832	A	33	99
chr4	88537420	rs772044582	CGATAGTAGTGATAGCAGT	10	26
chr4	103555992	rs2272697	A	57	99
chr4	103557077	rs2866413	G	50	99
chr4	108641317	rs1127006	G	119	99
chr4	119237348	rs2292597	T	38	99
chr4	121958091	rs3733558	T	54	99
chr4	121958187	rs3822230	A	86	99
chr4	121958697	rs3733560	G	40	99
chr4	140651584	rs775107409	TCTGCTGCTGCTG	13	37
chr4	140811085	rs779934510	TGCTGCTGCTGCTGCTGCTGC	71	99
chr4	144135718	rs4285045	G	16	48
chr4	149358014	rs2070951	G	11	33
chr4	169083694	rs6836994	A	68	99
chr4	169086441	rs4405979	A	67	99
chr4	170678993	rs11540095	T	79	99
chr4	174090004	rs3733477	G	78	99
chr4	184367558	rs147291711	TCTG	40	99
chr4	189012728	rs2279550	G	90	99
chr5	1057615	rs2241606	A	112	99
chr5	13900345	rs1445823	A	69	99
chr5	17276053	rs756931046	CCTCTCTCTCT	39	99
chr5	34840841	rs6451173	A	55	99
chr5	53751901	rs760754855	GCT	50	99
chr5	53751988	rs7823	T	63	99
chr5	53815495	rs2548612	A	59	99
chr5	56177848	rs773074611	TCAACAACAACAA	4	11
chr5	74442410	rs1422699	G	62	99
chr5	76171252	rs1320308	A	101	99
chr5	78596044	rs10514159	T	51	99
chr5	79616083	rs1862136	G	57	99
chr5	82833145	rs2548541	G	57	99
chr5	82940273	rs2242128	C	21	63
chr5	89943571	rs2366777	G	29	87
chr5	89979589	rs4916684	G	33	99
chr5	89990324	rs1878878	A	55	99
chr5	90024735	rs2366928	G	11	33
chr5	90151589	rs2247870	G	22	66
chr5	96139250	rs748006763	CG	98	99
chr5	102891695	rs10045774	A	26	78
chr5	111504479	rs7703522	C	75	99
chr5	111519740	rs1560058	T	96	99
chr5	111530284	rs7719346	A	55	99
chr5	111545670	rs890757	C	84	99
chr5	112379289	rs2227948	G	207	99
chr5	115428334	rs1129494	G	83	99
chr5	115469773	rs1129496	C	39	99
chr5	122682348	rs1047438	A	16	3
chr5	127614472	rs190450	A	78	99
chr5	140228164	rs251353	C	130	99
chr5	140229086	rs76413381	C	163	99
chr5	140229368	rs251355	G	106	99
chr5	140229526	rs251356	T	223	99
chr5	140230370	rs369636	A	52	99
chr5	140230371	rs369639	A	52	99
chr5	140236950	rs251362	C	106	99
chr5	140237109	rs251363	T	181	99
chr5	140237387	rs251364	T	96	99
chr5	140237548	rs630162	A	47	99
chr5	140263290	rs251380	T	280	99
chr5	141059649	rs417503	A	187	99
chr5	156479424	rs780960200	AGTT	44	89
chr5	156479568	rs767503849	CGTCATTGGAACAGTCGTT	94	99
chr5	167850748	rs12054944	A	91	99
chr5	169685163	rs315717	C	66	99
chr5	176378574	rs365132	G	89	99
chr5	176402401	rs1700490	G	52	99
chr5	177035964	rs729459	T	187	99
chr5	177683377	rs890802	T	133	99
chr5	178507069	rs1445846	T	47	99
chr5	178507090	rs1445845	G	46	99
chr5	179290845	rs30386	T	58	95
chr5	179729519	rs1035411	A	63	99
chr5	180046344	rs448012	G	106	99
chr6	2766465	rs745453010	TGGCGGGGGCC	13	29
chr6	10983971	rs4532436	C	34	99
chr6	18139214	rs2842934	G	36	99
chr6	26200083	rs1059486	A	202	99
chr6	26285560	rs2393592	A	30	90
chr6	26285683	rs2393593	T	75	99
chr6	26501897	rs1321479	T	165	99
chr6	26505362	rs3736781	G	53	99
chr6	26505403	rs3736782	C	40	85
chr6	26509330	rs9393728	C	44	99
chr6	26545632	rs4871	G	70	99
chr6	27425185	rs1883216	C	52	99
chr6	29855901	rs1059453	A	44	99
chr6	29856347	rs3128875	C	45	99
chr6	29857359	rs28668506	C	28	84
chr6	29858256	rs3128874	T	12	36
chr6	29910742	rs78306866	G	31	93
chr6	31324524	rs750527298	GCC	27	81
chr6	31324528	rs749557905	G	27	81
chr6	31324531	rs1131204	C	29	87
chr6	31324536	rs762853867	TAGA	32	96
chr6	32546743	rs1064707	C	40	99
chr6	32546795	rs1064701	T	11	39
chr6	32546846	rs1064691	C	12	36
chr6	32546854	rs771348340	TGG	12	36
chr6	32546866	rs9269693	T	15	45
chr6	32557483	rs9270303	T	48	99
chr6	32557552	rs1059546	A	16	48
chr6	32605274	rs1130034	T	26	78
chr6	32609813	rs707951	T	19	57
chr6	32609873	rs707950	G	53	99
chr6	32610495	rs1048439	A	29	87
chr6	32610535	rs1130116	A	26	78
chr6	32634300	rs766371114	GTA	19	57
chr6	32634306	rs1049060	A	22	87
chr6	32634331	rs1049058	G	53	99
chr6	32634350	rs1049057	T	56	99
chr6	36098410	rs1059227	A	111	99
chr6	36988364	rs831504	C	126	99
chr6	41652604	rs1062966	T	110	99
chr6	43021976	rs776892085	CGGG	20	2
chr6	51483961	rs9381994	T	53	99
chr6	51491884	rs4715227	T	24	72
chr6	65301504	rs624851	A	38	99
chr6	75795122	rs781702377	GCA	12	34
chr6	87968565	rs9362415	A	72	99
chr6	87969737	rs3734187	C	42	99
chr6	87970301	rs3812132	C	70	99
chr6	87994015	rs6934603	A	45	99
chr6	87994572	rs4707358	G	71	99
chr6	93967851	rs345730	C	42	99
chr6	94067981	rs164544	C	21	63
chr6	109954252	rs1406957	C	40	99
chr6	112457390	rs2032567	C	44	99
chr6	129807629	rs2229848	C	39	68
chr6	129807699	rs2229849	G	91	99
chr6	137026266	rs9321567	T	68	99
chr6	147136244	rs259370	A	39	99
chr6	155635585	rs162981	A	14	42
chr6	161173946	rs11060	T	119	99
chr6	166826255	rs909631	G	112	99
chr6	166826304	rs760670	T	57	99
chr6	167453519	rs796831054	ATT	43	99
chr6	167791530	rs17855837	G	46	99
chr6	168343838	rs1132306	T	45	99
chr7	814788	rs3922641	G	43	99
chr7	2946461	rs1124581	T	53	99
chr7	6656830	rs2243563	G	142	99
chr7	6656897	rs1806552	A	149	99
chr7	12370794	rs1059002	T	20	60
chr7	12376811	rs2192828	A	51	99
chr7	15725797	rs758802174	ATGGTGGTGGTGG	15	45
chr7	16640358	rs543387	T	32	96
chr7	23872024	rs754376049	CT	4	8
chr7	30673512	rs751940334	TAAA	61	99
chr7	43664477	rs15866	T	53	99
chr7	44027348	rs2330943	A	234	99
chr7	44606098	rs6656	C	114	99
chr7	44620836	rs8580	C	84	99
chr7	63679733	rs10270226	A	53	99
chr7	63981563	rs10243954	A	38	99
chr7	64169019	rs201020174	G	138	99
chr7	64169061	rs4717206	G	149	99
chr7	64254901	rs11983033	T	49	99
chr7	76069811	rs2906999	T	59	99
chr7	76112060	rs1638074	C	61	99
chr7	76239480	rs711306	C	69	99
chr7	76239503	rs140446540	G	84	99
chr7	76240785	rs71819724	CA	46	99
chr7	76240888	rs1134609	A	61	99
chr7	77552127	rs848486	G	18	54
chr7	98650051	rs219797	G	19	57
chr7	105903904	rs2302559	T	30	56
chr7	107002806	rs2269970	A	24	72
chr7	107849908	rs1269621	G	65	99
chr7	121653398	rs1147504	G	34	99
chr7	123269118	rs4731112	G	20	60
chr7	129664312	rs1464890	T	29	87
chr7	129989878	rs7808823	T	25	75
chr7	133749164	rs6953296	G	167	99
chr7	138417718	rs3807154	A	99	99
chr7	138418910	rs1026435	G	83	99
chr7	149559465	rs2074701	C	43	99
chr8	2909992	rs6558702	G	11	33
chr8	3265590	rs10088378	C	47	99
chr8	6389889	rs6559167	C	116	99
chr8	10464885	rs56382513	T	42	99
chr8	10465748	rs11783478	T	338	99
chr8	11142389	rs3021505	C	38	99
chr8	11189316	rs2736269	G	497	99
chr8	11189488	rs12681987	T	49	46
chr8	11832079	rs10108075	A	136	99
chr8	13356818	rs776982056	TTTGTA	36	78
chr8	19363425	rs6984644	C	64	99
chr8	22864622	rs2466178	T	82	99
chr8	23001988	rs1133782	A	59	99
chr8	26240646	rs1055479	A	190	99
chr8	26510792	rs708621	T	235	99
chr8	27462481	rs7982	A	95	99
chr8	33356074	rs6468171	A	113	99
chr8	33416189	rs3735950	G	136	99
chr8	33416222	rs3735951	C	125	99
chr8	37699195	rs4976898	C	66	99
chr8	38827187	rs541790397	C	117	99
chr8	51571172	rs1911830	G	49	99
chr8	76452313	rs2943549	G	33	99
chr8	76468282	rs1805098	G	45	99
chr8	79629738	rs759340186	CAA	39	79
chr8	95143172	rs1051624	T	117	99
chr8	98289986	rs28669903	C	37	99
chr8	103573001	rs781770317	CTGCAGCCCCTGCAACCCCTGCAGCCCCTGCAACCCG	51	99
chr8	103573006	rs755655256	GCCCCTGCAA	21	62
chr8	120847123	rs775870104	CGTT	14	24
chr8	130760850	rs4144738	A	43	99
chr8	131792607	rs754590406	CA	39	99
chr8	133900386	rs2069550	T	38	99
chr8	133909974	rs853326	A	159	99
chr8	141461185	rs3735802	A	75	99
chr8	141461266	rs3735801	A	172	99
chr8	144511953	rs760978293	ATGGTGGTGGTGGTGGTGG	9	26
chr8	144620183	rs4874147	T	17	51
chr9	286593	rs529208	C	50	99
chr9	2717922	rs774310851	CGAG	134	99
chr9	2828765	rs2173904	C	57	99
chr9	5081780	rs2230724	G	49	99
chr9	14737506	rs10961689	T	58	99
chr9	18504916	rs2277160	T	68	99
chr9	22029445	rs10965215	G	31	93
chr9	33798017	rs772295363	AC	45	99
chr9	34017106	rs1785506	C	79	99
chr9	34622389	rs3808869	A	148	99
chr9	36674842	rs2274473	C	29	87
chr9	39118205	rs777449235	GAA	41	99
chr9	86468715	rs295274	A	124	99
chr9	100087345	rs3747496	A	63	99
chr9	100105735	rs1947717	T	62	99
chr9	106896809	rs7872034	G	18	54
chr9	107457532	rs10761073	C	52	99
chr9	110093970	rs201461138	CAAA	35	66
chr9	113006420	rs5843	A	45	99
chr9	123671520	rs2239657	G	33	99
chr9	125289521	rs10818708	G	90	99
chr9	125315557	rs1831370	T	87	99
chr9	125315778	rs1411271	G	83	99
chr9	125316033	rs1341042	T	93	99
chr9	125316042	rs1341043	T	106	99
chr9	125316179	rs1341044	T	46	99
chr9	125316350	rs1411272	C	40	99
chr9	125330125	rs10739614	C	39	99
chr9	125330678	rs10985704	T	83	99
chr9	125330739	rs1999182	G	68	99
chr9	130197414	rs4504745	A	143	99
chr9	130219669	rs2243906	C	79	99
chr9	130489558	rs747664537	AC	59	99
chr9	131670919	rs3750319	T	49	99
chr9	132623293	rs774094573	CGA	145	99
chr9	136268084	rs3124747	A	111	99
chr10	5435918	rs7097775	G	131	99
chr10	5437365	rs11253156	A	261	99
chr10	6002368	rs2228059	T	34	99
chr10	18828663	rs4747352	G	22	66
chr10	18828669	rs759072369	GTTTT	19	57
chr10	25888180	rs10828833	A	55	99
chr10	29578084	rs2532753	A	23	69
chr10	37488689	rs1209750	G	25	30
chr10	43606687	rs1800860	A	24	72
chr10	44052903	rs2230661	A	85	99
chr10	44053013	rs2230660	G	36	99
chr10	50190923	rs755639451	GA	29	79
chr10	54074757	rs2241529	A	18	54
chr10	71142420	rs748235	G	195	99
chr10	72513682	rs2587475	C	34	99
chr10	86004873	rs2279227	T	137	99
chr10	88422116	rs1079610	C	157	99
chr10	91066460	rs954439	T	31	4
chr10	91066769	rs1727	C	36	99
chr10	91143529	rs304494	T	29	87
chr10	91178000	rs304448	C	18	54
chr10	97141523	rs2274490	G	111	99
chr10	99219885	rs2152092	G	78	99
chr10	101293035	rs41290504	C	60	99
chr10	103991381	rs2281983	G	47	99
chr10	106907440	rs791125	C	96	99
chr10	115334124	rs3740530	C	26	78
chr10	117884950	rs2245020	G	78	99
chr10	124089036	rs2421013	G	86	99
chr10	124610027	rs1891110	G	88	99
chr10	125426412	rs12263344	A	32	96
chr10	135051562	rs2998143	A	65	99
chr11	308314	rs14408	T	120	99
chr11	308363	rs1058935	G	160	99
chr11	308426	rs1058964	G	105	99
chr11	829539	rs28558789	A	17	51
chr11	837582	rs1130663	G	63	99
chr11	840477	rs4895	A	20	60
chr11	1093710	rs7944723	C	71	99
chr11	1094753	rs10794292	A	146	99
chr11	1096494	rs6421972	T	56	99
chr11	1101649	rs7480563	T	148	99
chr11	1267960	rs2943531	A	228	99
chr11	1642884	rs6578597	A	221	99
chr11	1643228	rs61867574	G	94	99
chr11	1651613	rs576867883	TTACTGCTGCCAGTCCAGCTGCTGTAAGCCC	354	99
chr11	4869906	rs7117260	A	83	99
chr11	5269582	rs781199313	AGTGAGCTC	78	99
chr11	5373114	rs5006888	G	106	99
chr11	5373646	rs5024041	T	51	99
chr11	5566051	rs1995157	C	48	99
chr11	5566112	rs1995156	C	129	99
chr11	5566489	rs10769054	C	90	99
chr11	6411935	rs749512034	TGCTGGCGCTGGCGCTGGC	55	99
chr11	7022531	rs1156525	A	52	99
chr11	7022717	rs1156526	T	36	99
chr11	7079038	rs10839708	G	47	99
chr11	10715124	rs10770136	T	67	99
chr11	10786142	rs3736326	C	73	99
chr11	11373960	rs2071461	C	182	99
chr11	17542439	rs2240487	T	57	99
chr11	18327684	rs1140047	G	17	51
chr11	26677947	rs10835051	C	59	99
chr11	32657266	rs201854	T	66	99
chr11	48347140	rs10838874	T	140	99
chr11	60264947	rs2298552	C	52	99
chr11	64591972	rs757710665	TA	19	35
chr11	66327673	rs1671064	G	260	99
chr11	66328095	rs1815739	T	268	99
chr11	66328719	rs618838	T	111	99
chr11	66329732	rs540874	A	78	99
chr11	66331458	rs572846	A	30	90
chr11	66333598	rs545009	C	85	99
chr11	72946020	rs1783596	C	147	99
chr11	75152243	rs571353	C	192	99
chr11	75160575	rs518611	G	83	99
chr11	82644904	rs7130899	G	67	99
chr11	85435730	rs550404	C	61	99
chr11	85436352	rs641393	G	17	51
chr11	85436394	rs556669	T	30	90
chr11	85436500	rs580459	T	37	99
chr11	85436699	rs598346	A	68	99
chr11	85436868	rs597480	G	43	99
chr11	85447611	rs680498	T	59	99
chr11	85456703	rs647912	T	57	99
chr11	93170909	rs762259183	TC	11	31
chr11	93494878	rs72097212	AAG	31	93
chr11	93517874	rs7116967	C	54	99
chr11	93517886	rs2848477	G	53	99
chr11	95825374	rs781325682	TTGCTGCTGCTGCTGCTGCTGCTGCTGC	5	14
chr11	108384207	rs2846412	C	30	90
chr11	113264272	rs17115439	T	14	42
chr11	117789312	rs779140532	CGGGCTGGAGATGCCTGGGCTGGAGATGCCT	314	99
chr11	117864047	rs2256111	A	68	99
chr11	118004688	rs3741315	A	223	99
chr11	118509668	rs483598	A	221	99
chr11	119181170	rs2249466	T	116	99
chr11	119206375	rs2511841	G	201	99
chr11	119290034	rs1054735	G	54	99
chr11	120996292	rs536069	A	29	87
chr11	121000784	rs586473	T	127	99
chr11	123600475	rs1144507	A	164	99
chr11	124015994	rs1056615	C	44	99
chr11	125891269	rs3740912	C	80	99
chr11	128868239	rs670440	T	69	99
chr11	129801043	rs2277033	C	127	99
chr12	6938015	rs782506845	G	16	48
chr12	7945640	rs2889551	G	116	50
chr12	8757481	rs2028373	G	91	99
chr12	10583696	rs2981593	C	20	60
chr12	11061122	rs1015443	T	125	99
chr12	11138683	rs10772397	C	89	99
chr12	11244725	rs68157013	C	34	99
chr12	11338957	rs5020531	A	134	99
chr12	11339020	rs35969491	T	72	99
chr12	11461470	0	ACCTCCTTGTGGGGGTGGTCTTTCTGGCTTTCCTGGAGGAGGTGGGGGACGGTGGGACTGGTTGCCTCCTTGTGGGGGTGGTCTTTCTGGCTTTCCTGGAGGAGGTGGGGTACCTTGGGACTGGTTT	38	99
chr12	21654831	rs1060126	G	176	99
chr12	21713402	rs2306180	T	59	99
chr12	25243115	rs1908946	G	45	99
chr12	29604392	rs1347570	C	93	99
chr12	31242399	rs3881298	T	107	99
chr12	31249861	rs2075322	C	224	99
chr12	31253995	rs1046456	C	85	99
chr12	31256546	rs1046457	G	133	99
chr12	42853058	rs778238511	GTT	50	99
chr12	50189834	rs2603104	T	57	99
chr12	51722311	rs7138439	C	38	99
chr12	53294381	rs8608	T	107	99
chr12	53682326	rs1110720	G	69	99
chr12	54405190	rs775291126	CT	81	99
chr12	55248357	rs1048371	G	124	99
chr12	56956213	rs3759091	T	37	99
chr12	64519806	rs789722	T	106	99
chr12	69265578	rs2228654	A	38	99
chr12	79611374	rs2037743	C	97	99
chr12	85285920	rs796997630	TAA	40	85
chr12	93147907	rs9669519	A	23	69
chr12	93150102	rs924326	T	61	99
chr12	94645255	rs2230757	A	72	99
chr12	94769758	rs4761611	A	87	99
chr12	101017445	rs1469385	T	47	99
chr12	103248924	rs1126758	C	87	99
chr12	108956417	rs796956357	TTC	35	99
chr12	109577735	rs2878960	C	72	99
chr12	110240838	rs3825394	T	189	99
chr12	112036753	rs776315827	GGCTGCTGCTGCTGCTGCTGCTGCTGCTGTT	21	50
chr12	113348870	rs1131454	G	35	99
chr12	113357209	rs1131476	G	26	78
chr12	113357237	rs1051042	G	36	99
chr12	113376320	rs3815178	C	25	75
chr12	113376331	rs1859331	C	24	72
chr12	113376388	rs1859330	G	63	99
chr12	113376452	rs1859329	C	29	87
chr12	113435450	rs1293755	A	103	99
chr12	113448288	rs15895	A	104	99
chr12	122064773	rs781920662	CCCGCCACCGCCA	2	6
chr12	122497001	rs28629903	T	18	54
chr12	122623000	rs4758686	T	147	99
chr12	123799974	rs6488868	A	86	99
chr12	123810873	rs61388686	G	59	99
chr12	124265687	rs11057353	T	53	99
chr12	124267703	rs11057355	T	73	99
chr12	125284748	rs5888	A	193	99
chr12	125434580	rs4447263	C	218	99
chr12	125437019	rs4429156	T	123	99
chr12	125438516	rs4516060	T	165	99
chr12	125438523	rs4258464	C	156	99
chr12	132688137	rs7486927	A	206	99
chr13	25466955	rs3742165	T	42	99
chr13	28624294	rs1933437	G	19	57
chr13	31891746	rs1041073	G	137	99
chr13	31903834	rs1060709	G	43	94
chr13	45563464	rs1140993	G	81	99
chr13	46541673	rs9534264	T	18	54
chr13	46562935	rs1134071	A	15	45
chr13	46629944	rs1926447	A	39	99
chr13	50057633	rs11619265	A	15	45
chr13	50123622	rs3751384	G	110	99
chr13	50141345	rs4942848	G	29	87
chr13	53608632	rs2298231	C	34	99
chr13	75814384	rs1888257	C	134	99
chr13	76423248	rs7986131	T	27	81
chr13	78216873	rs1053985	A	50	99
chr13	111098226	rs4103	C	68	99
chr13	114780764	rs2274717	A	175	99
chr14	20852029	rs1760904	A	72	99
chr14	20852817	rs1760903	G	107	99
chr14	21109278	rs11627438	A	64	99
chr14	21109671	rs11627574	A	94	99
chr14	21109726	rs11622794	G	150	99
chr14	23282449	rs1805059	C	45	99
chr14	23598952	rs7157021	A	109	99
chr14	33292743	rs2239647	A	83	99
chr14	33293122	rs1051695	A	33	99
chr14	50065717	rs2281836	G	50	99
chr14	50100386	rs2985687	T	144	99
chr14	50101370	rs2985685	G	87	99
chr14	50101682	rs2985684	C	30	90
chr14	50769717	rs2297995	G	55	99
chr14	50778816	rs2275591	A	55	99
chr14	50788213	rs2275592	C	85	99
chr14	50799126	rs7161563	G	35	62
chr14	59797235	rs941884	A	48	99
chr14	64612858	rs10151658	C	97	99
chr14	66028446	rs2229677	A	99	99
chr14	74340797	rs11159042	A	90	99
chr14	74441684	rs2074932	G	86	99
chr14	75359670	rs2230237	G	79	99
chr14	77236380	rs3815550	C	134	99
chr14	78197365	rs114763	C	75	99
chr14	90730071	rs4811	C	64	99
chr14	100625902	rs7157599	C	69	99
chr14	101507727	rs12894467	C	24	72
chr14	103576803	rs765912460	CGG	23	70
chr14	105213343	rs6644	A	56	99
chr15	22369426	rs4087943	G	74	99
chr15	22383189	rs1820851	G	28	84
chr15	30008889	rs2229518	G	49	99
chr15	31362352	rs776479977	CTTT	47	99
chr15	34113536	rs2288614	A	136	99
chr15	40655873	rs1898882	G	16	48
chr15	40751555	rs3803357	C	174	99
chr15	41819716	rs1200345	C	143	99
chr15	41821752	rs1200349	T	129	99
chr15	44038899	rs2411284	C	205	99
chr15	44061802	rs1053492	C	22	66
chr15	49325289	rs11638215	A	29	87
chr15	60734697	rs1063100	A	59	99
chr15	62202482	rs10851704	C	31	93
chr15	71125093	rs3825970	G	66	99
chr15	71125204	rs1549317	A	42	99
chr15	74328116	rs743580	A	112	99
chr15	77907535	rs2271396	C	108	99
chr15	77907775	rs2271397	T	63	99
chr15	77907784	rs2271398	G	54	99
chr15	78466127	rs2304824	T	115	99
chr15	81582868	rs8031107	G	88	99
chr15	86940622	rs4362360	T	29	87
chr15	90126121	rs10775247	C	96	99
chr15	90176073	rs3803530	C	83	99
chr15	90226947	rs7169981	C	112	99
chr15	91543761	rs11073964	C	82	99
chr15	99511793	rs1521484	C	38	99
chr15	99511804	rs5814919	A	45	99
chr15	101109818	rs749815331	G	67	99
chr16	570557	rs11537754	T	193	99
chr16	601632	rs3213574	T	65	99
chr16	715990	rs775772353	GCCCTGAGCA	70	99
chr16	1545448	rs2235624	A	43	99
chr16	2882197	rs12373	G	89	99
chr16	2903047	rs1054912	G	49	99
chr16	2903081	rs3743944	G	51	99
chr16	3077710	rs770270671	CTTTT	58	52
chr16	3490922	rs2270494	G	24	72
chr16	4245693	rs10852643	A	58	99
chr16	4815602	rs764727591	T	41	99
chr16	4938160	rs760969006	TCTC	117	99
chr16	5075542	rs887854	G	94	99
chr16	5083483	rs2972272	T	21	25
chr16	5132636	rs1047732	C	300	99
chr16	11773662	rs3190321	C	36	99
chr16	11940390	rs8052900	T	56	99
chr16	46773999	rs28407821	C	102	99
chr16	51173559	rs1965024	G	63	99
chr16	56709728	rs200558190	GA	27	18
chr16	56966011	rs37025	G	18	54
chr16	65016087	rs35213	A	110	99
chr16	66420885	rs1130844	C	68	99
chr16	66432423	rs1049970	T	81	99
chr16	67691668	rs6979	A	194	99
chr16	71509796	rs8050871	C	102	99
chr16	72135014	rs1050363	T	87	99
chr16	74537591	rs4887772	C	33	64
chr16	74664810	rs7188880	A	52	99
chr16	74695079	rs8058922	G	66	99
chr16	81242102	rs6420424	G	66	99
chr16	84224967	rs745979380	GGCCCGC	7	17
chr16	84883102	rs8061351	C	90	99
chr16	84922859	rs767050	C	63	99
chr16	88599700	rs769343730	CTCTGG	0	0
chr16	88780634	0	AGGTGTGGGTGTGTGTGGGTGTGTGCGGGGGGTGCGCGGGTGTGTGCTGTGCGCG	56	99
chr16	88780635	rs562672342	GGTGTGGGTGT	42	99
chr16	90141355	rs12925933	A	102	99
chr17	648186	rs7813	G	41	81
chr17	649547	rs910925	G	81	99
chr17	1542153	rs2272012	G	141	99
chr17	1542190	rs2272011	G	80	99
chr17	1637074	rs3809871	A	19	57
chr17	1637302	rs3809872	A	56	99
chr17	1639458	rs11549259	A	107	99
chr17	2606715	rs1065479	G	225	99
chr17	3324004	rs227789	C	41	99
chr17	3628362	rs3809806	T	57	99
chr17	3775916	rs7214864	T	67	99
chr17	5042894	rs8073787	T	193	99
chr17	5284770	rs1065483	G	66	99
chr17	6928019	rs772916646	CCAGCAGCAG	3	12
chr17	6942108	rs11078663	C	135	99
chr17	6943266	rs4796576	G	17	51
chr17	7386279	rs7219992	T	145	99
chr17	7386280	rs7214088	G	145	99
chr17	7402600	rs2228129	T	46	99
chr17	8216468	rs871841	T	18	54
chr17	8647931	rs10852904	G	17	51
chr17	9515777	rs6503235	G	45	99
chr17	10297658	rs8069834	A	297	99
chr17	10304261	rs3744552	G	103	99
chr17	13399486	rs538062564	AT	56	99
chr17	17039561	rs770973489	CCAGCAGCAGCAGCAGCAG	71	99
chr17	20108239	rs2703806	A	66	99
chr17	20163529	rs2703791	A	56	99
chr17	20370806	rs8080001	G	29	87
chr17	20924523	rs2291037	G	36	99
chr17	27009749	rs12051648	C	174	99
chr17	27835138	rs508706	C	33	58
chr17	28407876	rs7221743	T	89	99
chr17	29508775	rs1801052	G	38	65
chr17	31618732	rs9893935	A	211	99
chr17	33749546	rs2586514	A	21	63
chr17	37006349	rs530950269	GTTTTTTT	43	93
chr17	38855772	rs2462961	T	75	99
chr17	38911212	rs12951078	G	61	99
chr17	38935812	rs981684	A	70	99
chr17	39340795	rs71155126	ACGGCAGCAGCTGGACATACCACAGCTGGGGTGGCAGGTGGTCTGACAGCAGAGTGGG	49	99
chr17	39727816	rs8075921	T	26	78
chr17	39742718	rs3826549	A	183	99
chr17	39742894	rs3826551	G	165	99
chr17	39742898	rs11551758	G	162	99
chr17	39743081	rs11551759	G	81	99
chr17	39767744	rs4796681	A	97	99
chr17	42398052	rs2011951	A	118	99
chr17	42475983	rs936019	G	115	99
chr17	43192550	rs760398151	C	74	99
chr17	43342141	rs1047833	G	178	99
chr17	47000251	rs1058018	C	103	99
chr17	48172779	rs7221362	A	96	99
chr17	48557326	rs2290862	G	122	99
chr17	48557348	rs2290861	T	164	99
chr17	48598785	rs1380657	G	28	84
chr17	48603503	rs9890721	C	106	99
chr17	48606537	rs1133818	C	31	93
chr17	48608717	rs1064055	T	57	99
chr17	48610272	rs755046	G	30	41
chr17	48613837	rs3785915	A	65	99
chr17	48629458	rs8065903	A	172	99
chr17	56833457	rs752206615	GGAACCCGAACCC	12	29
chr17	64208230	rs6933	G	89	99
chr17	71232804	rs745732821	CATT	37	94
chr17	71503636	rs9895895	T	151	99
chr17	72784932	rs2016126	G	165	99
chr17	72927123	rs6501741	G	12	36
chr17	73089852	rs4788863	T	192	99
chr17	74387284	rs3803739	C	28	48
chr17	76130575	rs7208422	A	225	99
chr17	76131070	rs12452890	G	215	99
chr17	76525565	rs4273108	A	16	48
chr17	78302157	rs8082521	C	71	99
chr17	78305871	rs10782008	G	28	84
chr17	78311508	rs4890009	G	52	99
chr17	78319136	rs9674961	G	63	99
chr17	78319380	rs4890012	G	35	99
chr17	78354661	rs4889848	C	73	99
chr17	80136418	rs7209474	C	167	99
chr17	80151881	rs4789722	G	72	99
chr17	80159566	rs8072670	T	118	99
chr18	14848820	rs4090319	C	37	99
chr18	44560300	rs79620461	C	202	99
chr18	44560875	rs2010834	C	263	99
chr18	44561516	rs61733488	C	117	99
chr18	51904644	rs758741714	GA	63	99
chr18	56247180	rs9958735	T	66	99
chr18	56887507	rs1062557	C	84	99
chr18	74671768	rs470403	T	56	99
chr19	971933	rs765600066	AGGC	120	99
chr19	1231142	rs8110590	T	31	89
chr19	2340151	rs587638484	G	107	99
chr19	2389872	rs891174	G	130	99
chr19	3977486	rs36527	A	126	99
chr19	3979408	rs36526	A	201	99
chr19	4210356	rs12978469	G	142	99
chr19	4216910	0	GAGGCCACGGGAGCTGAGGCCACAGGAGCCA	306	99
chr19	4217207	rs353693	T	140	99
chr19	4499632	rs781788551	AAGCTGGCCGGGGAGGAGCTGGCCGGGGAGG	14	30
chr19	4511140	rs7255715	C	95	99
chr19	4511350	0	TTTCGCAGCACCGGTCACCCCACTGCCAAGGGTGTTCTTTGTACCTGTTGCGATATTTTGGGTCGTTTTCAGCCCAGTTTGCACAGCACCCTTGGCCACGTTCGCAGCACCGGTGACCCCACTGCAGACAGTGTCCTTGGTACCGGTCAGCACGGTCTTGGCCGTGTCTACACCCATCTGGACGGCCCCCTTGGCCACA	251	99
chr19	4818378	rs7255265	T	37	99
chr19	4954680	rs397767650	C	87	99
chr19	5110794	rs2613739	A	21	63
chr19	5455611	rs2240743	C	84	99
chr19	5455971	rs8103406	G	33	99
chr19	5455978	rs8107825	T	44	99
chr19	5867748	rs778971	G	86	99
chr19	7538117	rs11880140	A	114	99
chr19	11891003	rs799193	G	46	99
chr19	11943697	rs400106	G	36	99
chr19	14862430	rs2524383	C	23	69
chr19	14992042	rs10405136	A	51	99
chr19	15133762	rs8111625	G	201	99
chr19	15271771	rs1044009	G	29	87
chr19	15285052	rs1044006	T	100	99
chr19	15295134	rs1043996	G	221	99
chr19	15302844	rs1043994	T	20	59
chr19	15793235	rs79526533	T	53	99
chr19	15807884	rs593818	A	89	99
chr19	16855265	rs812847	A	108	99
chr19	17025292	rs706761	G	206	99
chr19	17100552	rs1973093	A	186	99
chr19	17111297	rs4808551	A	36	99
chr19	18234441	rs740691	C	189	99
chr19	18245512	rs2270623	C	115	99
chr19	18255359	rs8108738	G	110	99
chr19	18679379	rs7648	C	120	99
chr19	18685964	rs6554	G	73	99
chr19	30500118	rs770652537	GTGATGATGATGA	4	9
chr19	33605312	rs10421769	T	23	69
chr19	36594659	rs2074435	A	83	99
chr19	36605794	rs2231568	C	21	63
chr19	37441111	rs571294	C	44	99
chr19	37441462	rs546589	T	87	99
chr19	38382328	rs953370	C	87	99
chr19	40367862	rs77793281	T	20	60
chr19	41173880	rs2604901	C	104	99
chr19	41386420	rs767309189	ACTC	65	99
chr19	43519362	rs11083680	C	54	99
chr19	43529026	rs2471952	C	143	99
chr19	43529027	rs1058958	A	140	99
chr19	44662274	rs776444897	TA	61	42
chr19	48525507	rs2303690	G	43	99
chr19	50796905	rs3745509	G	151	99
chr19	51363398	rs1058205	C	53	99
chr19	52920006	rs796855540	CTG	16	52
chr19	53014346	rs161931	G	60	99
chr19	53958126	rs2708743	T	54	99
chr19	53995004	0	GAAAACACACCTTGCATGTCATCATAGACTTCATACTGGAGAGAAACCTTACAAGTGTAATGAATGTGGCAAGGTTTTTAATCGA	102	99
chr19	54965860	rs3813148	G	11	33
chr19	54966579	rs889147	C	122	99
chr19	54973280	rs10423424	C	87	99
chr19	54974318	rs10406453	T	80	99
chr19	54974774	rs1981829	A	18	54
chr19	55396900	rs1865096	A	11	33
chr19	55526359	rs760157972	AGCGGGAGGG	11	31
chr19	55614923	rs2532060	T	106	99
chr19	55869892	rs28420516	C	79	99
chr19	55869903	rs28712579	T	71	99
chr19	56459342	rs306507	C	78	99
chr19	56459614	rs306506	G	53	99
chr19	56477710	rs306496	T	50	99
chr19	56490778	rs306475	C	53	99
chr19	57641146	rs1027392	A	76	99
chr19	57647015	rs7251328	A	72	99
chr19	57647236	rs7252632	T	31	93
chr19	58118715	rs767757183	CTTTT	36	10
chr20	256727	rs3827147	T	69	99
chr20	259969	rs7271033	G	139	99
chr20	590456	rs282164	A	36	99
chr20	6100088	rs10373	A	63	99
chr20	18445963	rs6035051	A	39	99
chr20	31688241	rs11699009	T	164	99
chr20	31688260	rs11696307	C	160	99
chr20	39797465	rs753381	T	151	99
chr20	42815190	rs1883790	G	48	99
chr20	43379264	rs775471443	AC	12	33
chr20	44520237	rs769772351	CCTGCTGCTGCTG	34	99
chr20	45204266	rs1880898	G	184	99
chr20	57478807	rs7121	C	187	99
chr20	62198236	rs415304	G	116	99
chr21	34003928	rs71640263	A	119	99
chr21	34948697	rs754807199	AC	22	66
chr21	43327856	rs3746906	A	166	99
chr21	43413731	rs915837	C	71	99
chr21	45732116	rs1057034	C	73	99
chr21	45959195	rs233316	G	311	99
chr21	45959386	rs233318	G	797	99
chr21	45959556	rs781946879	A	261	99
chr21	45959557	rs782130783	ATC	268	99
chr21	45959733	rs233319	C	286	99
chr21	45959918	rs233320	G	253	99
chr21	45971380	rs782220237	AGTGAGTGAGTGTGTGTGTGAGTGT	5	4
chr21	45993819	rs233285	C	259	99
chr21	46057612	rs781826403	CCTGCTGTGTGCCTGTCTGCTGTGTGCCCGT	92	99
chr21	46685592	rs1006887	C	36	99
chr21	46924425	rs766237690	CGGCCCCCCAGGCCCCCCA	29	80
chr21	46935077	rs747910600	TAAAAA	63	99
chr21	47783796	rs765036920	TGCG	42	99
chr22	18209613	rs4488761	A	61	99
chr22	19956262	rs771394687	GC	37	99
chr22	21044663	rs10427829	G	188	99
chr22	21797102	rs759001819	GCC	152	99
chr22	35463249	rs362090	C	207	99
chr22	36587202	rs6000172	G	16	48
chr22	36587223	rs6000173	G	15	45
chr22	36587279	rs6000174	A	44	99
chr22	36587486	rs2227167	A	42	99
chr22	36587511	rs2227168	C	59	99
chr22	36587845	rs5845253	A	77	99
chr22	36587952	rs2227169	C	11	33
chr22	36591380	rs2007468	A	59	99
chr22	45685002	rs1135360	A	81	99
chr22	50435480	rs5771069	A	87	99
chr22	51183255	rs5771002	A	36	99
chrX	8138170	rs756816916	CT	1	47
chrX	8138171	rs776135332	TC	1	32
chrX	12809661	rs1731469	G	128	99
chrX	46618321	rs1056846	C	87	99
chrX	47918205	rs501128	G	53	99
chrX	48751471	rs1128363	A	142	99
chrX	102564583	rs7557	A	128	99
chrX	119387833	rs781799920	CTGA	25	72
chrX	135961587	rs758891175	GTT	54	99
chrX	153170447	rs782246774	GA	31	49

## Sheet: NA12878 MRA overlap with high confidence regions
chromosome	position	ID	reference	alternate	genotype	depth	genotype quality	high confidence region start	high confidence region end
1	909238	rs3829740	G	C	0/0	59	99	908833	910212
1	6305292	rs61760836	C	A	0/0	17	51	6305193	6305389
1	6305303	rs61760837	C	A	0/0	16	48	6305193	6305389
1	6313938	rs12735670	C	T	0/0	20	60	6313087	6314015
1	6314822	rs11590458	T	C	0/0	36	99	6314506	6314894
1	9714538	rs771764340	GTGC	GGATGC,GGC,GGAGGCCAGATGC,G	0/0	42	99	9713869	9715467
1	9714539	rs56017286	T	G	0/0	39	99	9713869	9715467
1	9714541	rs771369909	C	CCA,G,CA,T	0/0	42	99	9713869	9715467
1	11983206	rs3795408	A	G	0/0	38	99	11983163	11983869
1	12820870	rs1132185	T	C	0/0	46	99	12820737	12821002
1	12835868	rs1812242	T	C	0/0	69	99	12835686	12837384
1	12837634	rs848578	T	A,C	0/0	81	99	12837418	12837830
1	12854530	rs1063776	C	G,A	0/0	129	99	12854524	12854582
1	15832543	rs1052576	T	C	0/0	180	99	15832531	15832939
1	15844615	rs1132312	A	G	0/0	18	54	15844596	15844705
1	15909850	rs6429757	C	G	0/0	32	47	15906666	15910543
1	17657534	rs11203366	G	A	0/0	186	99	17656661	17657682
1	17657616	rs11203367	T	C	0/0	76	99	17656661	17657682
1	17662662	rs1748033	T	C	0/0	83	99	17662132	17663978
1	17718672	rs782686210	G	A	0/0	117	99	17717112	17718741
1	20915589	rs3215400	TC	T	0/0	116	99	20914824	20915658
1	20982631	rs4704	G	A	0/0	114	99	20981942	20982754
1	22199245	rs2229482	C	T	0/0	75	99	22198629	22199261
1	23688933	rs2849028	A	G	0/0	25	75	23688762	23689152
1	23751140	rs71514235	G	T	0/0	129	99	23751041	23751204
1	25291010	rs6672420	A	T	0/0	14	42	25290533	25291093
1	25889632	rs6687605	T	C,A,G	0/0	125	99	25889613	25889727
1	25890189	rs28969504	A	G	0/0	144	99	25890123	25891215
1	26357656	rs2736831	C	A	0/0	112	99	26357622	26357706
1	36927733	rs7065	G	A	0/0	87	99	36927559	36929126
1	36937059	rs3917981	A	G	0/0	58	99	36935341	36937200
1	39914363	rs668556	G	C	0/0	100	99	39914263	39914628
1	42880516	rs1055055	T	C	0/0	74	99	42879301	42880651
1	45504720	rs7551698	G	C	0/0	159	99	45504645	45506083
1	46073489	rs2230657	G	A	0/0	59	99	46073251	46073966
1	46078854	rs2230658	A	G	0/0	163	99	46078530	46079673
1	46078884	rs2230659	C	T	0/0	166	99	46078530	46079673
1	46086077	rs3014246	C	T	0/0	66	99	46085626	46086757
1	46498375	rs1622208	A	G	0/0	127	99	46498195	46498471
1	46521559	rs785467	A	T	0/0	114	99	46521544	46527535
1	47767914	rs3125630	G	A	0/0	69	99	47767622	47767929
1	63881552	rs4630153	C	T	0/0	31	14	63881425	63882737
1	65860687	rs4582839	A	C	0/0	65	99	65860569	65861481
1	67852335	rs2228420	G	A	0/0	35	99	67851921	67852504
1	67861520	rs2229546	C	A,G,T	0/0	31	92	67861242	67862059
1	89271574	rs786906	T	C	0/0	27	81	89271177	89271614
1	91781413	rs281992	T	G,A	0/0	65	99	91781333	91781968
1	95330372	rs859098	G	A	0/0	71	99	95330141	95330615
1	103352451	rs2229783	A	G	0/0	79	99	103352306	103352480
1	103379918	rs3753841	G	A	0/0	43	99	103379851	103379970
1	109836842	rs646335	C	G,A	0/0	63	99	109836330	109837568
1	111957693	rs2485319	A	G	0/0	20	60	111957662	111957934
1	113456546	rs1049434	A	T	0/0	135	99	113456545	113456609
1	117487711	rs755325313	TC	AC,TGAC,T	0/0	119	99	117487488	117487789
1	153665919	rs5777879	T	TC	0/0	115	99	153665647	153666153
1	156215899	rs2075165	G	A	0/0	105	99	156215820	156216116
1	156564922	rs3795733	C	T	0/0	148	99	156564882	156564941
1	156639753	rs11582300	G	A	0/0	12	36	156639736	156639896
1	156640156	rs3748570	G	A	0/0	117	99	156640070	156640329
1	156640678	rs2886443	G	A	0/0	95	99	156640659	156640980
1	158450314	rs6679056	A	G	0/0	134	99	158450050	158451649
1	158612236	rs863931	A	G,T	0/0	27	81	158611402	158612855
1	158647522	rs703121	A	G	0/0	39	99	158647378	158647637
1	159558258	rs2808661	A	G	0/0	84	99	159558037	159558457
1	160990875	rs28365980	T	C	0/0	36	99	160990760	160990933
1	160990876	rs28365979	C	A,G	0/0	44	99	160990760	160990933
1	160990878	rs28365978	C	T	0/0	47	99	160990760	160990933
1	169566313	rs6127	C	T	0/0	152	99	169566189	169566899
1	172410967	rs772876387	GAC	AAC,G	0/0	99	99	172410916	172411013
1	182356399	rs1058111	A	G	0/0	40	99	182354872	182356488
1	182369078	rs6698722	G	A	0/0	17	51	182368647	182369082
1	182369233	rs6674281	A	G	0/0	14	42	182369115	182369265
1	201195119	rs3738270	C	T	0/0	197	99	201193418	201195209
1	203709034	rs955865	A	G	0/0	109	99	203708805	203709075
1	210856585	rs3135473	G	T	0/0	37	99	210856582	210856592
1	214542819	rs1135352	T	C	0/0	14	42	214542781	214543572
1	214564340	rs7550799	T	C	0/0	112	99	214564268	214564394
1	226570840	rs1805415	T	C	0/0	94	99	226570595	226571000
1	227920061	rs1060295	T	G	0/0	121	99	227919497	227920093
1	237058828	rs1131449	C	T,G	0/0	25	75	237058810	237059167
1	241907817	rs10802990	T	C	0/0	21	19	241907212	241908144
1	247150740	rs3749427	T	C	0/0	50	99	247149767	247151543
1	247419509	rs1778540	T	C	0/0	108	99	247418784	247419549
1	247419664	rs1778541	C	T	0/0	30	90	247419581	247421773
2	1647171	rs6730800	T	C,A	0/0	32	96	1646093	1647790
2	1652822	rs1863135	T	G,A,C	0/0	88	99	1651896	1652950
2	20870579	rs13013489	G	A	0/0	14	42	20870541	20870772
2	23919375	rs3795942	C	T	0/0	34	99	23918485	23919864
2	26536694	rs2052937	C	T	0/0	169	99	26536051	26537605
2	27801403	rs1919125	C	G	0/0	22	66	27800843	27804031
2	27801418	rs1919126	C	A	0/0	23	69	27800843	27804031
2	27804432	rs28381983	T	C,TCAGAGAGAAGCCATCGCAGTC,TCCTCTGAGAGAAGACATCGCAGTC	0/0	46	99	27804067	27805025
2	27838058	rs11127071	C	A,G	0/0	29	87	27838046	27838815
2	43903066	rs3828297	A	G	0/0	21	63	43902693	43903873
2	43903354	rs4952675	T	C	0/0	69	99	43902693	43903873
2	49189921	rs6166	C	T	0/0	28	84	49189429	49190166
2	49191041	rs6165	C	T,G	0/0	108	99	49190207	49191280
2	73675844	rs747431281	CGCAGACAG	TGCAGACAG,C	0/0	32	88	73674568	73676084
2	74185876	rs750800572	AGT	TGT,A	0/0	19	55	74185428	74187408
2	75113789	rs2229627	C	G,T	0/0	66	99	75113714	75114943
2	75115108	rs10194657	A	G	0/0	46	99	75114983	75115887
2	97166204	rs3731938	A	G	0/0	15	45	97165769	97166455
2	99992822	rs7558074	A	C	0/0	32	96	99992799	99992835
2	100019496	rs2305354	A	G	0/0	48	99	100019391	100019671
2	100916306	rs2033748	A	G	0/0	52	99	100916227	100916384
2	101010082	rs3748930	G	C,T	0/0	29	87	101009110	101010093
2	101186088	rs1052117	C	T	0/0	73	99	101186009	101186627
2	108487330	rs7562548	A	G	0/0	16	48	108487290	108487380
2	113832312	rs6761276	T	C	0/0	130	99	113832307	113832343
2	119915249	rs7556873	T	C	0/0	112	99	119915226	119915431
2	135711516	rs3814355	C	T	0/0	59	99	135711468	135711581
2	135711657	rs3814354	G	A	0/0	172	99	135711646	135711719
2	135911422	rs17261772	T	C	0/0	50	99	135911218	135911976
2	141260668	rs4444457	A	G	0/0	13	39	141260270	141261458
2	162280748	rs890076	G	A	0/0	11	33	162280503	162280963
2	167334085	rs7565062	G	T	0/0	87	99	167334067	167334087
2	169721377	rs763454012	GA	AA,G	0/0	33	90	169719912	169721646
2	169789016	rs497692	T	C	0/0	52	99	169788896	169789041
2	171073887	rs2161916	G	A	0/0	86	99	171072192	171073915
2	179315734	rs141354030	GGC	G	0/0	40	99	179315516	179315828
2	179315781	rs62176113	C	T	0/0	65	99	179315516	179315828
2	192160875	rs4853575	C	T	0/0	90	99	192160863	192161039
2	207172627	rs7582864	A	G	0/0	61	99	207172554	207173166
2	207174316	rs3732084	T	C	0/0	96	99	207174099	207174418
2	219492924	rs612874	T	C	0/0	68	99	219492825	219494417
2	219501328	rs1055816	G	A	0/0	63	99	219501139	219501472
2	219509618	rs2230115	C	A	0/0	100	99	219509206	219509677
2	231738263	rs2289234	C	T	0/0	121	99	231738193	231738414
2	231738269	rs2289233	G	A,T,C	0/0	115	99	231738193	231738414
2	236957822	rs2034648	G	A	0/0	64	99	236957345	236958105
2	240981375	rs773668360	TTGGATGAAGAGGCATGGATGAAGGGCCGTGGGTGAAGAGACG	ATGGATGAAGAGGCATGGATGAAGGGCCGTGGGTGAAGAGACG,T	0/0	447	99	240981044	240981445
2	241066280	rs4292120	C	T	0/0	143	99	241066035	241066635
2	241405528	rs2228331	A	G,T	0/0	80	99	241405493	241405629
2	241569329	rs766227809	ACT	GCT,A,TCT	0/0	38	92	241569082	241569487
3	4856234	rs901854	G	A	0/0	19	8	4855306	4856254
3	13361287	rs354478	C	T	0/0	42	99	13361232	13362081
3	13361391	rs354479	A	G	0/0	171	99	13361232	13362081
3	13364876	rs514084	G	T,A	0/0	246	99	13363937	13364915
3	13679829	rs7820	C	T	0/0	34	99	13679824	13679846
3	14939479	rs2164356	G	T	0/0	165	99	14938814	14939755
3	42438754	rs13054	T	C,A,G	0/0	53	99	42438725	42438903
3	44948479	rs3749195	C	T	0/0	53	99	44947222	44949349
3	44948590	rs9876921	G	A	0/0	164	99	44947222	44949349
3	45052775	rs6794	G	C	0/0	27	81	45052727	45052947
3	48727112	rs4858798	G	A	0/0	42	99	48727003	48728209
3	49044767	rs6781790	C	T	0/0	123	99	49044148	49044959
3	49701298	rs2005557	G	A	0/0	146	99	49701133	49701361
3	52558008	rs13303	T	C	0/0	164	99	52557985	52558112
3	56667682	rs9835332	G	C	0/0	98	99	56667574	56667781
3	56763316	rs1565376	G	A	0/0	166	99	56763079	56763317
3	66419956	rs13874	C	T,G	0/0	74	99	66419617	66420783
3	97851998	rs9845327	A	C	0/0	68	99	97851858	97852429
3	97852083	rs9826076	C	T	0/0	53	99	97851858	97852429
3	97887985	rs4133321	T	A	0/0	69	99	97887905	97889024
3	97888042	rs4133322	A	T,C	0/0	29	87	97887905	97889024
3	97888197	rs7623031	C	T	0/0	62	99	97887905	97889024
3	111918216	rs13098660	A	G	0/0	51	99	111917997	111918954
3	111921225	rs6781844	G	T	0/0	72	99	111921045	111921316
3	111923123	rs4434123	G	A	0/0	45	99	111922535	111923213
3	111981849	rs9860819	C	T	0/0	38	99	111981724	111981980
3	111981878	rs9809384	T	C	0/0	37	99	111981724	111981980
3	111981924	rs9809404	T	C	0/0	24	72	111981724	111981980
3	112059768	rs1131199	C	G	0/0	45	99	112059574	112059800
3	112642568	rs9865242	C	G	0/0	12	36	112642530	112643303
3	112647832	rs9826308	A	C	0/0	82	99	112647655	112647913
3	112647988	rs9868053	C	T,A	0/0	37	99	112647955	112648200
3	112648125	rs6438117	G	T,A	0/0	36	99	112647955	112648200
3	112648127	rs4596117	T	G	0/0	40	99	112647955	112648200
3	119133183	rs3732413	G	A	0/0	21	23	119132854	119133378
3	119198873	rs4688007	G	A	0/0	34	99	119198506	119200731
3	124728626	rs6438869	A	G	0/0	39	99	124728123	124729373
3	124739892	rs6438874	G	A	0/0	17	51	124738883	124739904
3	124746049	rs2981546	A	G,T	0/0	35	99	124745409	124746055
3	124746182	rs2333041	C	A,T	0/0	183	99	124746086	124747690
3	124746347	rs4404487	T	C	0/0	16	48	124746086	124747690
3	124748226	rs2860440	G	A	0/0	52	99	124747724	124748323
3	126737268	rs4679323	C	A	0/0	75	99	126737267	126738239
3	127641968	rs4141499	C	A	0/0	43	99	127641739	127642241
3	171969077	rs7652177	C	G	0/0	12	36	171969014	171970403
3	186006566	rs710443	T	C	0/0	119	99	186005781	186006610
3	196199204	rs3796129	G	T	0/0	71	99	196198886	196200936
4	86018	rs201008310	T	C	0/0	24	78	85701	87035
4	86022	rs782538127	CAGGG	AAGGG,C,TAGGG	0/0	0	0	85701	87035
4	86023	0	AGG	TGG,AG,A	0/0	0	0	85701	87035
4	3446132	rs1987546	C	G	0/0	26	77	3446003	3446207
4	6606864	rs2301788	A	G	0/0	149	99	6606265	6606925
4	10447985	rs35177766	AT	A	0/0	16	48	10447795	10449183
4	37903756	rs2279027	T	C	0/0	126	99	37903568	37904116
4	62598689	rs10434219	C	T	0/0	19	57	62598460	62598832
4	79443850	rs931606	G	A	0/0	54	99	79443607	79444475
4	79531308	rs4612	C	T	0/0	59	99	79531075	79531395
4	83795806	rs10025654	T	C	0/0	20	60	83795664	83796713
4	87684031	rs710832	A	G	0/0	33	99	87683985	87684722
4	103555992	rs2272697	A	G	0/0	57	99	103555316	103557323
4	103557077	rs2866413	G	A,C	0/0	50	99	103555316	103557323
4	108641317	rs1127006	G	A	0/0	119	99	108641258	108641397
4	144135718	rs4285045	G	A	0/0	16	48	144134763	144135733
4	149358014	rs2070951	G	C	0/0	11	33	149357854	149358584
4	169083694	rs6836994	A	C	0/0	68	99	169083605	169083723
4	169086441	rs4405979	A	G	0/0	67	99	169084893	169087873
4	184367558	rs147291711	TCTG	T	0/0	40	99	184367510	184367809
4	189012728	rs2279550	G	C,A	0/0	90	99	189012082	189013337
5	34840841	rs6451173	A	G	0/0	55	99	34840432	34844341
5	53751901	rs760754855	GCT	ACT,G	0/0	50	99	53751889	53752013
5	53751988	rs7823	T	C	0/0	63	99	53751889	53752013
5	53815495	rs2548612	A	C	0/0	59	99	53814446	53817163
5	56177848	rs773074611	TCAACAACAACAA	TCAACAA,TCAACAACAA,TCAACAACAACAACAA,T,TCAA,TCAACAACAACAACAACAA	0/0	4	11	56176807	56177974
5	74442410	rs1422699	G	A	0/0	62	99	74440042	74442494
5	78596044	rs10514159	T	C,A	0/0	51	99	78595834	78597900
5	79616083	rs1862136	G	C,A	0/0	57	99	79615397	79616671
5	82833145	rs2548541	G	A	0/0	57	99	82833016	82833381
5	82940273	rs2242128	C	G,A	0/0	21	63	82940135	82940344
5	89943571	rs2366777	G	T,A	0/0	29	87	89943454	89943613
5	89979589	rs4916684	G	A	0/0	33	99	89978991	89979918
5	89990324	rs1878878	A	G	0/0	55	99	89989746	89990639
5	90024735	rs2366928	G	A	0/0	11	33	90024337	90024766
5	90151589	rs2247870	G	A	0/0	22	66	90151405	90151759
5	96139250	rs748006763	CG	GG,C	0/0	98	99	96139124	96139329
5	102891695	rs10045774	A	G	0/0	26	78	102890873	102891794
5	111504479	rs7703522	C	T	0/0	75	99	111503590	111505008
5	111530284	rs7719346	A	G	0/0	55	99	111529861	111531237
5	111545670	rs890757	C	G	0/0	84	99	111545559	111545676
5	112379289	rs2227948	G	A,T	0/0	207	99	112379066	112379912
5	115428334	rs1129494	G	T	0/0	83	99	115428322	115430099
5	115469773	rs1129496	C	T,CT	0/0	39	99	115469541	115469893
5	122682348	rs1047438	A	G	0/0	16	3	122681968	122682538
5	127614472	rs190450	A	G	0/0	78	99	127614206	127614741
5	140263290	rs251380	T	G	0/0	280	99	140263079	140263331
5	169685163	rs315717	C	T	0/0	66	99	169684755	169685598
5	176378574	rs365132	G	T	0/0	89	99	176378521	176378607
5	176402401	rs1700490	G	A	0/0	52	99	176399936	176402519
5	177035964	rs729459	T	C	0/0	187	99	177035814	177036233
5	177683377	rs890802	T	C	0/0	133	99	177683320	177683752
5	178507069	rs1445846	T	C	0/0	47	99	178505865	178507177
5	178507090	rs1445845	G	A,GGTTTAGTTCATCTGATAAAGCCTATA	0/0	46	99	178505865	178507177
5	179729519	rs1035411	A	G	0/0	63	99	179729405	179730176
5	180046344	rs448012	G	C	0/0	106	99	180046178	180046427
6	10983971	rs4532436	C	G	0/0	34	99	10983792	10984145
6	18139214	rs2842934	G	A	0/0	36	99	18139195	18139437
6	26285560	rs2393592	A	G	0/0	30	90	26284879	26285848
6	26285683	rs2393593	T	C,G	0/0	75	99	26284879	26285848
6	26501897	rs1321479	T	C	0/0	165	99	26501623	26502003
6	26505362	rs3736781	G	A	0/0	53	99	26505277	26506733
6	26505403	rs3736782	C	A	0/0	40	85	26505277	26506733
6	26509330	rs9393728	C	G	0/0	44	99	26509070	26509430
6	26545632	rs4871	G	A	0/0	70	99	26544025	26545753
6	27425185	rs1883216	C	A	0/0	52	99	27425040	27426072
6	36988364	rs831504	C	T	0/0	126	99	36988102	36988637
6	41652604	rs1062966	T	C	0/0	110	99	41652395	41652862
6	43021976	rs776892085	CGGG	CGGGG,CG,CGG,CGGGGG,C,CGGGGGG	0/0	20	2	43021963	43022072
6	51483961	rs9381994	T	C	0/0	53	99	51483571	51484035
6	51491884	rs4715227	T	C	0/0	24	72	51491841	51491923
6	65301504	rs624851	A	G	0/0	38	99	65299734	65302790
6	87968565	rs9362415	A	G	0/0	72	99	87968267	87968768
6	87969737	rs3734187	C	T	0/0	42	99	87969637	87970087
6	87970301	rs3812132	C	G,A	0/0	70	99	87970130	87970302
6	87994015	rs6934603	A	G	0/0	45	99	87994003	87994186
6	93967851	rs345730	C	T	0/0	42	99	93967778	93968581
6	94067981	rs164544	C	T	0/0	21	63	94067394	94068172
6	109954252	rs1406957	C	T	0/0	40	99	109954131	109955125
6	112457390	rs2032567	C	T	0/0	44	99	112457317	112457878
6	129807629	rs2229848	C	T	0/0	39	68	129807150	129807846
6	129807699	rs2229849	G	C	0/0	91	99	129807150	129807846
6	155635585	rs162981	A	C	0/0	14	42	155635238	155636376
6	166826255	rs909631	G	A	0/0	112	99	166825255	166826572
6	166826304	rs760670	T	C	0/0	57	99	166825255	166826572
6	167453519	rs796831054	ATT	ATTT,ATTTT,AT,ATTTTT,A	0/0	43	99	167453410	167453796
6	168343838	rs1132306	T	C	0/0	45	99	168343416	168344002
7	814788	rs3922641	G	A	0/0	43	99	814715	815097
7	6656830	rs2243563	G	A	0/0	142	99	6656821	6656962
7	6656897	rs1806552	A	G	0/0	149	99	6656821	6656962
7	12370794	rs1059002	T	C	0/0	20	60	12370497	12370823
7	12376811	rs2192828	A	C	0/0	51	99	12376559	12377634
7	15725797	rs758802174	ATGGTGGTGGTGG	ATGGTGGTGG,ATGGTGG,A,ATGGTGGTGGTGGTGG,ATGG,ATGGTGGTGGTGGTGGTGG	0/0	15	45	15725558	15725850
7	16640358	rs543387	T	C,A	0/0	32	96	16639917	16640448
7	30673512	rs751940334	TAAA	TAA,TAAAA,TAAAAA,TA,T,AAAA	0/0	61	99	30673309	30674137
7	43664477	rs15866	T	C	0/0	53	99	43663142	43665042
7	44606098	rs6656	C	T	0/0	114	99	44605765	44606156
7	44620836	rs8580	C	A	0/0	84	99	44619553	44621576
7	63981563	rs10243954	A	G	0/0	38	99	63981004	63982584
7	64169019	rs201020174	G	A,GAA	0/0	138	99	64167326	64170953
7	64169061	rs4717206	G	A	0/0	149	99	64167326	64170953
7	64254901	rs11983033	T	C,G	0/0	49	99	64254659	64256041
7	77552127	rs848486	G	A,T	0/0	18	54	77551866	77552331
7	98650051	rs219797	G	C,T,A	0/0	19	57	98650012	98650075
7	107002806	rs2269970	A	G	0/0	24	72	107002418	107002869
7	107849908	rs1269621	G	A	0/0	65	99	107848635	107850048
7	123269118	rs4731112	G	C	0/0	20	60	123269019	123269372
7	129664312	rs1464890	T	C	0/0	29	87	129663488	129664679
7	129989878	rs7808823	T	C	0/0	25	75	129989809	129991375
7	133749164	rs6953296	G	A	0/0	167	99	133749120	133749590
7	138417718	rs3807154	A	G	0/0	99	99	138417619	138417838
7	138418910	rs1026435	G	A	0/0	83	99	138418869	138419015
7	149559465	rs2074701	C	T	0/0	43	99	149557521	149559669
8	2909992	rs6558702	G	A	0/0	11	33	2909757	2910022
8	3265590	rs10088378	C	T	0/0	47	99	3265206	3265704
8	6389889	rs6559167	C	G,A,T	0/0	116	99	6389867	6389952
8	13356818	rs776982056	TTTGTA	CTTGTA,T	0/0	36	78	13356401	13356856
8	19363425	rs6984644	C	T	0/0	64	99	19363355	19364706
8	22864622	rs2466178	T	C,A	0/0	82	99	22864528	22864687
8	23001988	rs1133782	A	G	0/0	59	99	23001779	23002586
8	26240646	rs1055479	A	G	0/0	190	99	26240632	26240657
8	27462481	rs7982	A	G	0/0	95	99	27461794	27462601
8	33356074	rs6468171	A	G	0/0	113	99	33356027	33356182
8	33416189	rs3735950	G	A	0/0	136	99	33414191	33416294
8	33416222	rs3735951	C	T	0/0	125	99	33414191	33416294
8	38827187	rs541790397	C	T	0/0	117	99	38827178	38827259
8	51571172	rs1911830	G	A	0/0	49	99	51571086	51571495
8	76452313	rs2943549	G	A	0/0	33	99	76451880	76452387
8	76468282	rs1805098	G	A	0/0	45	99	76466551	76468421
8	79629738	rs759340186	CAA	CA,CAAA,CAAAA,AAA,C,CAAAAA	0/0	39	79	79629671	79629991
8	95143172	rs1051624	T	G,A	0/0	117	99	95142788	95143224
8	98289986	rs28669903	C	T	0/0	37	99	98289912	98290219
8	120847123	rs775870104	CGTT	TGTT,C	0/0	14	24	120846737	120847250
8	130760850	rs4144738	A	G	0/0	43	99	130760783	130761243
8	131792607	rs754590406	CA	CAAA,CAAAA,CAA,CAAAAA,CAAAAAA,C	0/0	39	99	131792563	131792725
8	133909974	rs853326	A	G	0/0	159	99	133909801	133911203
8	141461185	rs3735802	A	G	0/0	75	99	141460869	141461411
8	141461266	rs3735801	A	G	0/0	172	99	141460869	141461411
9	2828765	rs2173904	C	G,T	0/0	57	99	2828722	2828769
9	5081780	rs2230724	G	A	0/0	49	99	5081279	5081884
9	18504916	rs2277160	T	A	0/0	68	99	18504754	18505055
9	22029445	rs10965215	G	A	0/0	31	93	22028665	22030878
9	34017106	rs1785506	C	T	0/0	79	99	34017044	34018160
9	100087345	rs3747496	A	G,C	0/0	63	99	100087163	100087644
9	100105735	rs1947717	T	C	0/0	62	99	100104992	100105900
9	106896809	rs7872034	G	A	0/0	18	54	106896697	106897382
9	107457532	rs10761073	C	T	0/0	52	99	107457517	107457981
9	113006420	rs5843	A	G	0/0	45	99	113006400	113006545
9	123671520	rs2239657	G	A	0/0	33	99	123670513	123672412
9	125289521	rs10818708	G	A	0/0	90	99	125288895	125290081
9	130197414	rs4504745	A	G	0/0	143	99	130196901	130197777
9	130219669	rs2243906	C	T,G	0/0	79	99	130219595	130221490
9	130489558	rs747664537	AC	GC,A,CC	0/0	59	99	130489121	130489699
9	131670919	rs3750319	T	C	0/0	49	99	131670397	131672080
9	132623293	rs774094573	CGA	TGA,C	0/0	145	99	132621590	132623317
9	136268084	rs3124747	A	G,C	0/0	111	99	136267985	136268141
10	5435918	rs7097775	G	A	0/0	131	99	5435224	5436204
10	6002368	rs2228059	T	G	0/0	34	99	6002131	6002476
10	25888180	rs10828833	A	G	0/0	55	99	25888010	25888337
10	43606687	rs1800860	A	G	0/0	24	72	43606653	43606832
10	44052903	rs2230661	A	C	0/0	85	99	44052870	44054628
10	44053013	rs2230660	G	C,A	0/0	36	99	44052870	44054628
10	54074757	rs2241529	A	G	0/0	18	54	54074396	54074865
10	71142420	rs748235	G	A	0/0	195	99	71141352	71142422
10	72513682	rs2587475	C	T	0/0	34	99	72513104	72513712
10	86004873	rs2279227	T	C	0/0	137	99	86004483	86004951
10	88422116	rs1079610	C	T	0/0	157	99	88422058	88422583
10	91066460	rs954439	T	A	0/0	31	4	91065651	91067633
10	91066769	rs1727	C	A,T	0/0	36	99	91065651	91067633
10	91143529	rs304494	T	A	0/0	29	87	91143347	91144419
10	91178000	rs304448	C	T	0/0	18	54	91177948	91178561
10	97141523	rs2274490	G	A	0/0	111	99	97141253	97141817
10	99219885	rs2152092	G	A	0/0	78	99	99219293	99219928
10	103991381	rs2281983	G	A	0/0	47	99	103991169	103991443
10	106907440	rs791125	C	T	0/0	96	99	106907404	106909425
10	115334124	rs3740530	C	T	0/0	26	78	115333079	115334205
10	124089036	rs2421013	G	A	0/0	86	99	124088483	124089819
10	124610027	rs1891110	G	A	0/0	88	99	124610007	124610071
10	125426412	rs12263344	A	G	0/0	32	96	125426351	125426467
10	135051562	rs2998143	A	G	0/0	65	99	135051464	135051606
11	308314	rs14408	T	C	0/0	120	99	308239	308337
11	5373114	rs5006888	G	A	0/0	106	99	5372903	5373181
11	5373646	rs5024041	T	C	0/0	51	99	5373183	5373954
11	5566051	rs1995157	C	A	0/0	48	99	5565330	5566983
11	5566112	rs1995156	C	T	0/0	129	99	5565330	5566983
11	5566489	rs10769054	C	T	0/0	90	99	5565330	5566983
11	7022531	rs1156525	A	T,C	0/0	52	99	7021707	7022698
11	7022717	rs1156526	T	C	0/0	36	99	7022708	7022780
11	7079038	rs10839708	G	A	0/0	47	99	7078787	7079064
11	10715124	rs10770136	T	C	0/0	67	99	10714721	10716405
11	10786142	rs3736326	C	T	0/0	73	99	10785859	10786320
11	11373960	rs2071461	C	T,A	0/0	182	99	11373767	11374375
11	17542439	rs2240487	T	C	0/0	57	99	17542373	17542591
11	18327684	rs1140047	G	T	0/0	17	51	18327267	18327922
11	26677947	rs10835051	C	T	0/0	59	99	26677500	26678967
11	32657266	rs201854	T	C	0/0	66	99	32657191	32658184
11	60264947	rs2298552	C	T,A	0/0	52	99	60263855	60265035
11	64591972	rs757710665	TA	CA,T	0/0	19	35	64591434	64592110
11	66327673	rs1671064	G	A	0/0	260	99	66327600	66328725
11	66328095	rs1815739	T	C	0/0	268	99	66327600	66328725
11	66328719	rs618838	T	C	0/0	111	99	66327600	66328725
11	66329732	rs540874	A	G	0/0	78	99	66329078	66331456
11	66333598	rs545009	C	T	0/0	85	99	66333470	66333621
11	72946020	rs1783596	C	T	0/0	147	99	72945747	72946190
11	82644904	rs7130899	G	A	0/0	67	99	82644882	82645066
11	85435730	rs550404	C	T	0/0	61	99	85435374	85437166
11	85436352	rs641393	G	A	0/0	17	51	85435374	85437166
11	85436394	rs556669	T	C,A	0/0	30	90	85435374	85437166
11	85436500	rs580459	T	C	0/0	37	99	85435374	85437166
11	85436699	rs598346	A	G	0/0	68	99	85435374	85437166
11	85436868	rs597480	G	C,T	0/0	43	99	85435374	85437166
11	85447611	rs680498	T	C	0/0	59	99	85447541	85448335
11	93170909	rs762259183	TC	TCC,TCCC,T,TCCCC,CC,TCCCCCCCCCCC	0/0	11	31	93170724	93170972
11	93517874	rs7116967	C	G	0/0	54	99	93517359	93518601
11	93517886	rs2848477	G	C,T	0/0	53	99	93517359	93518601
11	108384207	rs2846412	C	T,G	0/0	30	90	108384120	108385636
11	117789312	rs779140532	CGGGCTGGAGATGCCTGGGCTGGAGATGCCT	CGGGCTGGAGATGCCT,CAGATGCCTGGGCTGGAGATGCCT,C	0/0	314	99	117789071	117789404
11	117864047	rs2256111	A	G	0/0	68	99	117863953	117864220
11	118004688	rs3741315	A	G	0/0	223	99	118004465	118005037
11	119206375	rs2511841	G	A	0/0	201	99	119206121	119206596
11	120996292	rs536069	A	G	0/0	29	87	120996275	120996574
11	121000784	rs586473	T	C	0/0	127	99	121000527	121001090
11	123600475	rs1144507	A	G	0/0	164	99	123599560	123601021
11	124015994	rs1056615	C	T	0/0	44	99	124013384	124016092
11	125891269	rs3740912	C	T	0/0	80	99	125891263	125891423
11	128868239	rs670440	T	C	0/0	69	99	128868124	128870004
11	129801043	rs2277033	C	T	0/0	127	99	129800871	129801784
12	6938015	rs782506845	G	A	0/0	16	48	6937676	6938442
12	21654831	rs1060126	G	T	0/0	176	99	21654153	21655025
12	25243115	rs1908946	G	C	0/0	45	99	25243053	25243673
12	29604392	rs1347570	C	G,A	0/0	93	99	29604234	29604403
12	42853058	rs778238511	GTT	GT,GTTT,G	0/0	50	99	42852983	42853174
12	50189834	rs2603104	T	G,A	0/0	57	99	50189416	50190166
12	51722311	rs7138439	C	T	0/0	38	99	51721886	51722321
12	54405190	rs775291126	CT	TT,CTT,CCTT,CCCTT,C	0/0	81	99	54404212	54405419
12	55248357	rs1048371	G	T,GTCACCACGCTCCCTGATCTTCAT	0/0	124	99	55248276	55248631
12	56956213	rs3759091	T	C	0/0	37	99	56956212	56956294
12	64519806	rs789722	T	C,A	0/0	106	99	64519749	64520027
12	69265578	rs2228654	A	G,T	0/0	38	99	69265536	69265885
12	79611374	rs2037743	C	T	0/0	97	99	79611283	79618510
12	93150102	rs924326	T	C,A	0/0	61	99	93149897	93150622
12	94645255	rs2230757	A	G	0/0	72	99	94644391	94646985
12	94769758	rs4761611	A	G	0/0	87	99	94769692	94770295
12	101017445	rs1469385	T	C	0/0	47	99	101017203	101017536
12	103248924	rs1126758	C	T,G	0/0	87	99	103248618	103249046
12	108956417	rs796956357	TTC	GTC,CTC,T	0/0	35	99	108956326	108957303
12	110240838	rs3825394	T	G,A	0/0	189	99	110240676	110240841
12	113357209	rs1131476	G	A	0/0	26	78	113355552	113357584
12	113357237	rs1051042	G	C,T	0/0	36	99	113355552	113357584
12	113376320	rs3815178	C	T	0/0	25	75	113375538	113376806
12	113376331	rs1859331	C	A	0/0	24	72	113375538	113376806
12	113376388	rs1859330	G	A	0/0	63	99	113375538	113376806
12	113376452	rs1859329	C	T	0/0	29	87	113375538	113376806
12	113435450	rs1293755	A	T	0/0	103	99	113435390	113435508
12	113448288	rs15895	A	G	0/0	104	99	113447723	113448543
12	122497001	rs28629903	T	C	0/0	18	54	122492878	122498439
12	122623000	rs4758686	T	C,G	0/0	147	99	122621031	122623389
12	123799974	rs6488868	A	G,T	0/0	86	99	123797869	123799985
12	123810873	rs61388686	G	A	0/0	59	99	123808395	123814236
12	124265687	rs11057353	T	C	0/0	53	99	124265529	124266838
12	124267703	rs11057355	T	C	0/0	73	99	124267027	124270132
12	125284748	rs5888	A	G	0/0	193	99	125278966	125286008
12	125434580	rs4447263	C	T	0/0	218	99	125433517	125435773
12	125437019	rs4429156	T	C	0/0	123	99	125435879	125443454
12	125438516	rs4516060	T	C	0/0	165	99	125435879	125443454
12	125438523	rs4258464	C	T	0/0	156	99	125435879	125443454
12	132688137	rs7486927	A	G	0/0	206	99	132683152	132689271
13	25466955	rs3742165	T	C	0/0	42	99	25457375	25482522
13	28624294	rs1933437	G	A	0/0	19	57	28624261	28624818
13	31891746	rs1041073	G	A	0/0	137	99	31891599	31891975
13	45563464	rs1140993	G	C	0/0	81	99	45560847	45568301
13	46541673	rs9534264	T	A	0/0	18	54	46537580	46541829
13	46562935	rs1134071	A	G	0/0	15	45	46562416	46570873
13	46629944	rs1926447	A	G	0/0	39	99	46626509	46633710
13	50057633	rs11619265	A	G,C	0/0	15	45	50047738	50057688
13	50141345	rs4942848	G	A	0/0	29	87	50140477	50147533
13	53608632	rs2298231	C	T	0/0	34	99	53608218	53617446
13	75814384	rs1888257	C	T	0/0	134	99	75814351	75814388
13	76423248	rs7986131	T	C	0/0	27	81	76422624	76423621
13	78216873	rs1053985	A	G	0/0	50	99	78211568	78219697
13	111098226	rs4103	C	T	0/0	68	99	111094464	111098432
13	114780764	rs2274717	A	G	0/0	175	99	114779094	114783528
14	20852029	rs1760904	A	G	0/0	72	99	20851877	20852550
14	20852817	rs1760903	G	A	0/0	107	99	20852581	20853179
14	21109278	rs11627438	A	T	0/0	64	99	21109136	21109385
14	21109726	rs11622794	G	A	0/0	150	99	21109721	21109743
14	23282449	rs1805059	C	T	0/0	45	99	23282036	23282640
14	33293122	rs1051695	A	G	0/0	33	99	33292866	33293823
14	50065717	rs2281836	G	C,T	0/0	50	99	50065636	50065800
14	50100386	rs2985687	T	C	0/0	144	99	50100369	50100623
14	50769717	rs2297995	G	A	0/0	55	99	50768908	50770474
14	50799126	rs7161563	G	C	0/0	35	62	50799024	50799148
14	59797235	rs941884	A	G	0/0	48	99	59796628	59797395
14	74340797	rs11159042	A	T	0/0	90	99	74340680	74340910
14	74441684	rs2074932	G	A	0/0	86	99	74441456	74441800
14	75359670	rs2230237	G	A	0/0	79	99	75359324	75360058
14	77236380	rs3815550	C	T	0/0	134	99	77236364	77236797
14	78197365	rs114763	C	T	0/0	75	99	78194419	78198493
14	90730071	rs4811	C	T	0/0	64	99	90730048	90730568
14	101507727	rs12894467	C	T	0/0	24	72	101507606	101507846
14	105213343	rs6644	A	G	0/0	56	99	105207546	105224777
15	30008889	rs2229518	G	A	0/0	49	99	30005032	30010277
15	31362352	rs776479977	CTTT	TTTT,C	0/0	47	99	31360974	31364115
15	34113536	rs2288614	A	G	0/0	136	99	34112355	34114202
15	40655873	rs1898882	G	C	0/0	16	48	40655566	40659930
15	40751555	rs3803357	C	A	0/0	174	99	40748195	40751694
15	41819716	rs1200345	C	T	0/0	143	99	41817279	41821697
15	41821752	rs1200349	T	C	0/0	129	99	41821711	41823747
15	44061802	rs1053492	C	T	0/0	22	66	44059990	44061816
15	49325289	rs11638215	A	C	0/0	29	87	49323316	49325868
15	60734697	rs1063100	A	G	0/0	59	99	60731275	60741731
15	62202482	rs10851704	C	T	0/0	31	93	62202372	62205237
15	71125093	rs3825970	G	A	0/0	66	99	71116414	71129545
15	71125204	rs1549317	A	G	0/0	42	99	71116414	71129545
15	74328116	rs743580	A	G	0/0	112	99	74327571	74329099
15	77907535	rs2271396	C	G,T	0/0	108	99	77907462	77910737
15	77907775	rs2271397	T	C	0/0	63	99	77907462	77910737
15	77907784	rs2271398	G	A	0/0	54	99	77907462	77910737
15	78466127	rs2304824	T	C	0/0	115	99	78465737	78473772
15	81582868	rs8031107	G	A	0/0	88	99	81581990	81592159
15	86940622	rs4362360	T	C	0/0	29	87	86939505	86944038
15	90126121	rs10775247	C	T	0/0	96	99	90120880	90126201
15	90176073	rs3803530	C	A	0/0	83	99	90172604	90176772
15	90226947	rs7169981	C	A	0/0	112	99	90221165	90228383
15	91543761	rs11073964	C	T,G	0/0	82	99	91541246	91544486
15	99511793	rs1521484	C	G	0/0	38	99	99510007	99514389
15	99511804	rs5814919	A	AC	0/0	45	99	99510007	99514389
16	2882197	rs12373	G	T	0/0	89	99	2882102	2882223
16	3490922	rs2270494	G	C	0/0	24	72	3490112	3491101
16	4815602	rs764727591	T	C,TAATGCCCCACTCACCCGCTGCCTGTGTTTCCTGGGC	0/0	41	99	4815011	4815740
16	4938160	rs760969006	TCTC	GCTC,T	0/0	117	99	4938148	4938435
16	5075542	rs887854	G	A	0/0	94	99	5075526	5075874
16	5083483	rs2972272	T	C	0/0	21	25	5083385	5083499
16	11773662	rs3190321	C	G,T	0/0	36	99	11773129	11775203
16	46773999	rs28407821	C	A	0/0	102	99	46772683	46774024
16	65016087	rs35213	A	C,T	0/0	110	99	65015028	65016394
16	66420885	rs1130844	C	T	0/0	68	99	66420668	66421012
16	66432423	rs1049970	T	C	0/0	81	99	66432056	66432761
16	74537591	rs4887772	C	T	0/0	33	64	74536677	74537725
16	74664810	rs7188880	A	T	0/0	52	99	74664748	74664817
16	74695079	rs8058922	G	T	0/0	66	99	74694854	74695106
16	81242102	rs6420424	G	A	0/0	66	99	81242036	81243784
16	84224967	rs745979380	GGCCCGC	AGCCCGC,G,GGCCCGCGCCCGC,GCCCGCGCCCGC	0/0	7	17	84223978	84226447
16	84883102	rs8061351	C	T	0/0	90	99	84882642	84883488
16	84922859	rs767050	C	T	0/0	63	99	84919470	84923344
16	88780634	0	AGGTGTGGGTGTGTGTGGGTGTGTGCGGGGGGTGCGCGGGTGTGTGCTGTGCGCG	AGGTGTGTGTGGGTGTGTGCGGGGGGTGCGCGGGTGTGTGCTGTGCGCG,AGGTGTGTGCGGGGGGTGCGCGGGTGTGTGCTGTGCGCG,A	0/0	56	99	88779637	88785833
16	88780635	rs562672342	GGTGTGGGTGT	GGTGTGTGTGGGTGT,G,GGTATGTGTGGGTGT,GGTGTGGGTGTGTGTGGGTGT,GGTGTGTGTGGGTGTGTGTGGGTGT	0/0	42	99	88779637	88785833
17	648186	rs7813	G	A	0/0	41	81	641387	648662
17	649547	rs910925	G	C	0/0	81	99	648764	649640
17	1542153	rs2272012	G	A,GCAAGA	0/0	141	99	1542051	1542750
17	1542190	rs2272011	G	A	0/0	80	99	1542051	1542750
17	1637074	rs3809871	A	G	0/0	19	57	1635664	1640590
17	1637302	rs3809872	A	G	0/0	56	99	1635664	1640590
17	1639458	rs11549259	A	G	0/0	107	99	1635664	1640590
17	3628362	rs3809806	T	C	0/0	57	99	3627135	3631611
17	3775916	rs7214864	T	C	0/0	67	99	3775766	3781254
17	5284770	rs1065483	G	A	0/0	66	99	5284683	5285376
17	6942108	rs11078663	C	T	0/0	135	99	6941501	6942772
17	6943266	rs4796576	G	A	0/0	17	51	6942807	6943620
17	7402600	rs2228129	T	C	0/0	46	99	7402011	7403487
17	8216468	rs871841	T	C	0/0	18	54	8215546	8216669
17	8647931	rs10852904	G	C	0/0	17	51	8646673	8648516
17	10297658	rs8069834	A	G	0/0	297	99	10297368	10302058
17	10304261	rs3744552	G	A	0/0	103	99	10302606	10305153
17	13399486	rs538062564	AT	ATTT,ATT,ATTTT,A,ATTTTT,TT	0/0	56	99	13396076	13399552
17	20108239	rs2703806	A	T	0/0	66	99	20106612	20108788
17	20163529	rs2703791	A	G	0/0	56	99	20157491	20164812
17	20370806	rs8080001	G	A,T	0/0	29	87	20370736	20370925
17	20924523	rs2291037	G	A	0/0	36	99	20923622	20925649
17	27009749	rs12051648	C	T	0/0	174	99	27008763	27010852
17	27835138	rs508706	C	T	0/0	33	58	27834303	27837048
17	28407876	rs7221743	T	G	0/0	89	99	28407633	28409357
17	33749546	rs2586514	A	G	0/0	21	63	33748582	33751386
17	37006349	rs530950269	GTTTTTTT	GTTTTT,G,GTTTTTTTT,GTTTTTT,GTTTT,GT	0/0	43	93	37003688	37006472
17	38855772	rs2462961	T	C	0/0	75	99	38855152	38857924
17	38911212	rs12951078	G	A	0/0	61	99	38911020	38922701
17	38935812	rs981684	A	G	0/0	70	99	38931718	38936751
17	42398052	rs2011951	A	G	0/0	118	99	42397368	42398570
17	42475983	rs936019	G	C,T	0/0	115	99	42471650	42478561
17	43192550	rs760398151	C	CT	0/0	74	99	43192539	43192731
17	43342141	rs1047833	G	C	0/0	178	99	43340954	43347801
17	47000251	rs1058018	C	T	0/0	103	99	46996508	47000680
17	48172779	rs7221362	A	C	0/0	96	99	48172777	48178926
17	48557326	rs2290862	G	A	0/0	122	99	48554616	48560531
17	48557348	rs2290861	T	C	0/0	164	99	48554616	48560531
17	48598785	rs1380657	G	A	0/0	28	84	48598510	48598863
17	48603503	rs9890721	C	T	0/0	106	99	48602122	48604763
17	48606537	rs1133818	C	G	0/0	31	93	48604771	48613850
17	48608717	rs1064055	T	C,G	0/0	57	99	48604771	48613850
17	48610272	rs755046	G	C	0/0	30	41	48604771	48613850
17	48613837	rs3785915	A	G	0/0	65	99	48604771	48613850
17	48629458	rs8065903	A	G	0/0	172	99	48628906	48629886
17	56833457	rs752206615	GGAACCCGAACCC	GGAACCCGAACCCGAACCC,GGAACCCGAACCCGAACCCGAACCC,GGAACCC,G,CGAACCCGAACCC	0/0	12	29	56831896	56833507
17	64208230	rs6933	G	A	0/0	89	99	64202605	64218634
17	71232804	rs745732821	CATT	AATT,GATT,C	0/0	37	94	71230888	71239458
17	71503636	rs9895895	T	C	0/0	151	99	71501845	71505715
17	72784932	rs2016126	G	A	0/0	165	99	72783796	72785680
17	72927123	rs6501741	G	T,A,C	0/0	12	36	72923986	72928046
17	73089852	rs4788863	T	C	0/0	192	99	73089492	73092618
17	74387284	rs3803739	C	T	0/0	28	48	74385642	74387587
17	76130575	rs7208422	A	T,C	0/0	225	99	76130406	76131171
17	76131070	rs12452890	G	A	0/0	215	99	76130406	76131171
17	76525565	rs4273108	A	G	0/0	16	48	76525049	76527417
17	78302157	rs8082521	C	A	0/0	71	99	78301296	78305188
17	78305871	rs10782008	G	A	0/0	28	84	78305226	78307013
17	78311508	rs4890009	G	A	0/0	52	99	78309795	78314068
17	78319136	rs9674961	G	A	0/0	63	99	78316590	78321501
17	78319380	rs4890012	G	C,A,T	0/0	35	99	78316590	78321501
17	78354661	rs4889848	C	T	0/0	73	99	78347826	78361702
17	80136418	rs7209474	C	T	0/0	167	99	80134214	80140155
17	80151881	rs4789722	G	A	0/0	72	99	80149881	80157342
17	80159566	rs8072670	T	C	0/0	118	99	80157386	80168370
18	14848820	rs4090319	C	T	0/0	37	99	14848769	14848860
18	51904644	rs758741714	GA	AA,G	0/0	63	99	51904413	51904943
18	56247180	rs9958735	T	C,G	0/0	66	99	56247150	56247427
18	56887507	rs1062557	C	A	0/0	84	99	56887366	56887517
18	74671768	rs470403	T	C	0/0	56	99	74655133	74673321
19	2340151	rs587638484	G	T	0/0	107	99	2337631	2343157
19	2389872	rs891174	G	C	0/0	130	99	2389422	2390479
19	3977486	rs36527	A	G	0/0	126	99	3975650	3978451
19	4210356	rs12978469	G	A	0/0	142	99	4210151	4210431
19	4499632	rs781788551	AAGCTGGCCGGGGAGGAGCTGGCCGGGGAGG	AAGCTGGCCGGGGAGG,A	0/0	14	30	4499395	4500413
19	4511140	rs7255715	C	G	0/0	95	99	4509347	4511230
19	4511350	0	TTTCGCAGCACCGGTCACCCCACTGCCAAGGGTGTTCTTTGTACCTGTTGCGATATTTTGGGTCGTTTTCAGCCCAGTTTGCACAGCACCCTTGGCCACGTTCGCAGCACCGGTGACCCCACTGCAGACAGTGTCCTTGGTACCGGTCAGCACGGTCTTGGCCGTGTCTACACCCATCTGGACGGCCCCCTTGGCCACA	ATTCGCAGCACCGGTCACCCCACTGCCAAGGGTGTTCTTTGTACCTGTTGCGATATTTTGGGTCGTTTTCAGCCCAGTTTGCACAGCACCCTTGGCCACGTTCGCAGCACCGGTGACCCCACTGCAGACAGTGTCCTTGGTACCGGTCAGCACGGTCTTGGCCGTGTCTACACCCATCTGGACGGCCCCCTTGGCCACA,CTTCGCAGCACCGGTCACCCCACTGCCAAGGGTGTTCTTTGTACCTGTTGCGATATTTTGGGTCGTTTTCAGCCCAGTTTGCACAGCACCCTTGGCCACGTTCGCAGCACCGGTGACCCCACTGCAGACAGTGTCCTTGGTACCGGTCAGCACGGTCTTGGCCGTGTCTACACCCATCTGGACGGCCCCCTTGGCCACA…	0/0	251	99	4511427	4511428
19	4818378	rs7255265	T	C	0/0	37	99	4817316	4819279
19	4954680	rs397767650	C	CT	0/0	87	99	4952532	4957306
19	5110794	rs2613739	A	G	0/0	21	63	5110627	5112257
19	5867748	rs778971	G	T	0/0	86	99	5867192	5869260
19	7538117	rs11880140	A	G	0/0	114	99	7535423	7538642
19	11891003	rs799193	G	A,C	0/0	46	99	11890611	11898711
19	14862430	rs2524383	C	G	0/0	23	69	14862249	14862673
19	14992042	rs10405136	A	G	0/0	51	99	14991075	14999483
19	15133762	rs8111625	G	C	0/0	201	99	15133492	15136016
19	15271771	rs1044009	G	A	0/0	29	87	15269431	15272391
19	15285052	rs1044006	T	C	0/0	100	99	15284633	15285329
19	15295134	rs1043996	G	A	0/0	221	99	15294878	15299013
19	15302844	rs1043994	T	C	0/0	20	59	15299021	15302932
19	15793235	rs79526533	T	C	0/0	53	99	15791207	15793868
19	15807884	rs593818	A	G	0/0	89	99	15806080	15807895
19	16855265	rs812847	A	G	0/0	108	99	16853752	16856351
19	17025292	rs706761	G	A	0/0	206	99	17020408	17026613
19	18234441	rs740691	C	T	0/0	189	99	18227711	18235041
19	18245512	rs2270623	C	T	0/0	115	99	18245083	18246466
19	18255359	rs8108738	G	A	0/0	110	99	18254512	18256061
19	18679379	rs7648	C	G	0/0	120	99	18679125	18681315
19	18685964	rs6554	G	T	0/0	73	99	18682183	18687469
19	33605312	rs10421769	T	C	0/0	23	69	33602599	33605649
19	36594659	rs2074435	A	T	0/0	83	99	36593943	36597213
19	36605794	rs2231568	C	T	0/0	21	63	36605789	36609528
19	38382328	rs953370	C	T	0/0	87	99	38382104	38384291
19	44662274	rs776444897	TA	TAA,T,TAAA,TAAAA,TAAAAA,TAAAAAA	0/0	61	42	44658834	44664178
19	48525507	rs2303690	G	A	0/0	43	99	48524409	48526093
19	50796905	rs3745509	G	A	0/0	151	99	50796083	50797640
19	51363398	rs1058205	C	T	0/0	53	99	51360472	51365324
19	52920006	rs796855540	CTG	CTGTG,C	0/0	16	52	52909764	52922039
19	54965860	rs3813148	G	A	0/0	11	33	54964654	54966056
19	54966579	rs889147	C	G,T	0/0	122	99	54966097	54966624
19	54973280	rs10423424	C	G,T	0/0	87	99	54972844	54973410
19	54974318	rs10406453	T	C	0/0	80	99	54973551	54978116
19	54974774	rs1981829	A	T	0/0	18	54	54973551	54978116
19	55396900	rs1865096	A	G	0/0	11	33	55394622	55396955
19	55526359	rs760157972	AGCGGGAGGG	TGCGGGAGGG,AGGGGCGGGAGGG,A,AGCGGGAGGGGCGGGAGGG	0/0	11	31	55526124	55527741
19	55614923	rs2532060	T	C	0/0	106	99	55610017	55615312
19	55869892	rs28420516	C	T	0/0	79	99	55869871	55870017
19	55869903	rs28712579	T	C	0/0	71	99	55869871	55870017
19	56459342	rs306507	C	T	0/0	78	99	56457022	56461788
19	56459614	rs306506	G	C	0/0	53	99	56457022	56461788
19	56477710	rs306496	T	C,A	0/0	50	99	56472304	56482786
19	56490778	rs306475	C	T	0/0	53	99	56488958	56494778
19	57641146	rs1027392	A	G	0/0	76	99	57640909	57643197
19	57647015	rs7251328	A	G	0/0	72	99	57644117	57648028
19	57647236	rs7252632	T	C,A,G	0/0	31	93	57644117	57648028
19	58118715	rs767757183	CTTTT	CTTT,CTT,CTTTTT,CT,CTTTTTT,C	0/0	36	10	58104437	58120383
20	256727	rs3827147	T	A	0/0	69	99	254624	258901
20	6100088	rs10373	A	G	0/0	63	99	6089481	6102008
20	31688241	rs11699009	T	C,G	0/0	164	99	31686816	31688858
20	31688260	rs11696307	C	T	0/0	160	99	31686816	31688858
20	39797465	rs753381	T	C	0/0	151	99	39792343	39798181
20	42815190	rs1883790	G	A	0/0	48	99	42814576	42817031
20	43379264	rs775471443	AC	CC,A,GC	0/0	12	33	43374796	43392584
20	44520237	rs769772351	CCTGCTGCTGCTG	CCTGCTG,CCTGCTGCTG,CCTGCTGCTGCTGCTG,CCTG,C,CCTGCTGCTGCTGCTGCTG	0/0	34	99	44519999	44520864
20	45204266	rs1880898	G	A,T	0/0	184	99	45197068	45205548
20	57478807	rs7121	C	T	0/0	187	99	57477858	57488834
20	62198236	rs415304	G	A	0/0	116	99	62198031	62198402
21	34003928	rs71640263	A	AAGTATT,AGTATT,AAGTACT,G	0/0	119	99	34000651	34009701
21	43327856	rs3746906	A	G	0/0	166	99	43326495	43329214
21	43413731	rs915837	C	T	0/0	71	99	43411698	43418293
21	45732116	rs1057034	C	T	0/0	73	99	45732107	45733456
21	45971380	rs782220237	AGTGAGTGAGTGTGTGTGTGAGTGT	AGTGAGTGAGTGTGTGAGTGAGTGTGTGTGTGAGTGT,AGTGAGTGTGTGAGTGAGTGTGTGTGTGAGTGT,AGTGAGTGAGTGAGTGAGTGTGTGAGTGAGTGTGTGTGTGAGTGT,AGTGAGTGAGTGAGTGAGTGAGTGTGTGAGTGAGTGTGTGTGTGAGTGT,A,AGCGAGTGAGTGTGTGAGTGAGTGTGTGTGTGAGTGT	0/0	5	4	45971340	45971430
21	46057612	rs781826403	CCTGCTGTGTGCCTGTCTGCTGTGTGCCCGT	CCTGCTGTGTGCCCGT,CCTGTGTGCCTGTCTGCTGTGTGCCCGT,C	0/0	92	99	46057497	46057677
21	46685592	rs1006887	C	G,CGTCACAGAGGTTCCAGAGTCAGGGAGAACTGGG,CACAGAGGTTCCAGAGTCAGGGAGAACTGGG	0/0	36	99	46685539	46687883
21	46924425	rs766237690	CGGCCCCCCAGGCCCCCCA	CGGCCCCCCA,C,CCCCCCCAGGCCCCCCA	0/0	29	80	46923575	46926630
21	46935077	rs747910600	TAAAAA	TAAA,TAAAA,TAAAAAA,T	0/0	63	99	46931021	46939441
21	47783796	rs765036920	TGCG	CGCG,T	0/0	42	99	47780178	47785192
22	18209613	rs4488761	A	G	0/0	61	99	18209340	18211006
22	35463249	rs362090	C	T	0/0	207	99	35462877	35463269
22	36587202	rs6000172	G	A	0/0	16	48	36585764	36587727
22	36587223	rs6000173	G	T,C	0/0	15	45	36585764	36587727
22	36587279	rs6000174	A	G	0/0	44	99	36585764	36587727
22	36587486	rs2227167	A	G	0/0	42	99	36585764	36587727
22	36587511	rs2227168	C	T	0/0	59	99	36585764	36587727
22	36587845	rs5845253	A	ACT	0/0	77	99	36587758	36588540
22	36587952	rs2227169	C	T	0/0	11	33	36587758	36588540
22	36591380	rs2007468	A	G	0/0	59	99	36591234	36591477
22	45685002	rs1135360	A	G	0/0	81	99	45684975	45685056
22	50435480	rs5771069	A	G	0/0	87	99	50432859	50435992
X	12809661	rs1731469	G	A	0/0	128	99	12809619	12810465
X	102564583	rs7557	A	G	0/0	128	99	102564246	102565016
X	119387833	rs781799920	CTGA	CTGATGA,C,CTGATGATGA,CTGATGATGATGA	0/0	25	72	119387287	119388169
X	135961587	rs758891175	GTT	TTT,G,GT,GTTT,GTTTT	0/0	54	99	135961165	135961664
X	153170447	rs782246774	GA	GCA,G,CA	0/0	31	49	153170337	153170651

## Sheet: NA12878 MRA mismatch to high confidence calls
chromsome	position	ID	reference	alternative	GT	DP	GQ	high confidence call position	high confidence call reference allele	high confidence call alternative allele	high confidence call genotype	high confidence call depth
1	17718672	rs782686210	G	A	0/0	117	99	17718671	AG	A	1/1	49
1	117487711	rs755325313	TC	AC,TGAC,T	0/0	119	99	117487710	AT	GA	1/1	65
1	172410967	rs772876387	GAC	AAC,G	0/0	99	99	172410967	G	A	1|0	53
2	73675844	rs747431281	CGCAGACAG	TGCAGACAG,C	0/0	32	88	73675844	C	T	1|0	47
2	74185876	rs750800572	AGT	TGT,A	0/0	19	55	74185876	A	T	1|0	67
2	108487330	rs7562548	A	G	0/0	16	48	108487330	A	G	0|1	86
2	169721377	rs763454012	GA	AA,G	0/0	33	90	169721377	G	A	0|1	56
2	241569329	rs766227809	ACT	GCT,A,TCT	0/0	38	92	241569329	A	G	1/1	50
4	86022	rs782538127	CAGGG	AAGGG,C,TAGGG	0/0	0	0	86022	C	A	1/1	370
4	86022	rs782538127	CAGGG	AAGGG,C,TAGGG	0/0	0	0	86023	A	T	1/1	304
4	86022	rs782538127	CAGGG	AAGGG,C,TAGGG	0/0	0	0	86024	G	A	1/1	337
4	86023	0	AGG	TGG,AG,A	0/0	0	0	86023	A	T	1/1	304
4	86023	0	AGG	TGG,AG,A	0/0	0	0	86024	G	A	1/1	337
5	56177848	rs773074611	TCAACAACAACAA	TCAACAA,TCAACAACAA,TCAACAACAACAACAA,T,TCAA,TCAACAACAACAACAACAA	0/0	4	11	56177848	TCAA	T	1/1	48
5	96139250	rs748006763	CG	GG,C	0/0	98	99	96139250	C	G	1/1	38
6	43021976	rs776892085	CGGG	CGGGG,CG,CGG,CGGGGG,C,CGGGGGG	0/0	20	2	43021976	CG	C	0/1	6
6	167453519	rs796831054	ATT	ATTT,ATTTT,AT,ATTTTT,A	0/0	43	99	167453519	A	ATT,AT	1|2	45
7	15725797	rs758802174	ATGGTGGTGGTGG	ATGGTGGTGG,ATGGTGG,A,ATGGTGGTGGTGGTGG,ATGG,ATGGTGGTGGTGGTGGTGG	0/0	15	45	15725797	ATGG	A	1|0	40
7	30673512	rs751940334	TAAA	TAA,TAAAA,TAAAAA,TA,T,AAAA	0/0	61	99	30673512	TAA	TA	1|0	62
8	13356818	rs776982056	TTTGTA	CTTGTA,T	0/0	36	78	13356818	TT	CT,CG	1|2	43
8	79629738	rs759340186	CAA	CA,CAAA,CAAAA,AAA,C,CAAAAA	0/0	39	79	79629738	C	CA	1/1	43
8	120847123	rs775870104	CGTT	TGTT,C	0/0	14	24	120847123	C	T	1/1	64
8	131792607	rs754590406	CA	CAAA,CAAAA,CAA,CAAAAA,CAAAAAA,C	0/0	39	99	131792607	C	CA,CAAA	1/1	5
9	130489558	rs747664537	AC	GC,A,CC	0/0	59	99	130489558	A	G	1/1	42
9	132623293	rs774094573	CGA	TGA,C	0/0	145	99	132623293	C	T	1/1	55
11	64591972	rs757710665	TA	CA,T	0/0	19	35	64591972	T	C	1/1	48
11	93170909	rs762259183	TC	TCC,TCCC,T,TCCCC,CC,TCCCCCCCCCCC	0/0	11	31	93170909	T	TCC	0|1	48
11	117789312	rs779140532	CGGGCTGGAGATGCCTGGGCTGGAGATGCCT	CGGGCTGGAGATGCCT,CAGATGCCTGGGCTGGAGATGCCT,C	0/0	314	99	117789312	CGGGCTGGAGATGCCT	C	0/1	643
12	42853058	rs778238511	GTT	GT,GTTT,G	0/0	50	99	42853058	GT	G	0|1	47
12	54405190	rs775291126	CT	TT,CTT,CCTT,CCCTT,C	0/0	81	99	54405190	C	T,CT	1|2	51
12	108956417	rs796956357	TTC	GTC,CTC,T	0/0	35	99	108956417	TT	GG	0|1	37
15	31362352	rs776479977	CTTT	TTTT,C	0/0	47	99	31362352	C	T	1/1	43
16	4938160	rs760969006	TCTC	GCTC,T	0/0	117	99	4938160	T	G	1/1	60
16	84224967	rs745979380	GGCCCGC	AGCCCGC,G,GGCCCGCGCCCGC,GCCCGCGCCCGC	0/0	7	17	84224967	G	A	0|1	43
16	88780634	0	AGGTGTGGGTGTGTGTGGGTGTGTGCGGGGGGTGCGCGGGTGTGTGCTGTGCGCG	AGGTGTGTGTGGGTGTGTGCGGGGGGTGCGCGGGTGTGTGCTGTGCGCG,AGGTGTGTGCGGGGGGTGCGCGGGTGTGTGCTGTGCGCG,A	0/0	56	99	88780634	AGGTGTG	A	1|0	39
16	88780634	0	AGGTGTGGGTGTGTGTGGGTGTGTGCGGGGGGTGCGCGGGTGTGTGCTGTGCGCG	AGGTGTGTGTGGGTGTGTGCGGGGGGTGCGCGGGTGTGTGCTGTGCGCG,AGGTGTGTGCGGGGGGTGCGCGGGTGTGTGCTGTGCGCG,A	0/0	56	99	88780685	C	T	1|0	42
16	88780635	rs562672342	GGTGTGGGTGT	GGTGTGTGTGGGTGT,G,GGTATGTGTGGGTGT,GGTGTGGGTGTGTGTGGGTGT,GGTGTGTGTGGGTGTGTGTGGGTGT	0/0	42	99	88780634	AGGTGTG	A	1|0	39
17	13399486	rs538062564	AT	ATTT,ATT,ATTTT,A,ATTTTT,TT	0/0	56	99	13399486	A	ATT,AT	1|2	54
17	20370806	rs8080001	G	A,T	0/0	29	87	20370787	CACCGCCTCTGTGGCCACCGCTGCCTTTC	TCCACCGCCTCCGTGGCCACCGCTGCCTTTC	1/1	44
17	37006349	rs530950269	GTTTTTTT	GTTTTT,G,GTTTTTTTT,GTTTTTT,GTTTT,GT	0/0	43	93	37006349	GTT	G	1/1	53
17	56833457	rs752206615	GGAACCCGAACCC	GGAACCCGAACCCGAACCC,GGAACCCGAACCCGAACCCGAACCC,GGAACCC,G,CGAACCCGAACCC	0/0	12	29	56833457	G	GGAACCC	1/1	30
17	71232804	rs745732821	CATT	AATT,GATT,C	0/0	37	94	71232807	T	C	1/1	45
18	14848820	rs4090319	C	T	0/0	37	99	14848820	CG	CA	1/1	61
18	51904644	rs758741714	GA	AA,G	0/0	63	99	51904644	G	A	1/1	55
19	4499632	rs781788551	AAGCTGGCCGGGGAGGAGCTGGCCGGGGAGG	AAGCTGGCCGGGGAGG,A	0/0	14	30	4499632	AAGCTGGCCGGGGAGG	A	1/1	35
19	44662274	rs776444897	TA	TAA,T,TAAA,TAAAA,TAAAAA,TAAAAAA	0/0	61	42	44662274	T	TA	1|0	40
19	52920006	rs796855540	CTG	CTGTG,C	0/0	16	52	52920006	C	CTG	0|1	50
19	55526359	rs760157972	AGCGGGAGGG	TGCGGGAGGG,AGGGGCGGGAGGG,A,AGCGGGAGGGGCGGGAGGG	0/0	11	31	55526359	A	T	1|0	52
19	55869892	rs28420516	C	T	0/0	79	99	55869890	CTCGCCCCATGGCTGCTCCTTCATC	C	1/1	26
19	55869903	rs28712579	T	C	0/0	71	99	55869890	CTCGCCCCATGGCTGCTCCTTCATC	C	1/1	26
19	58118715	rs767757183	CTTTT	CTTT,CTT,CTTTTT,CT,CTTTTTT,C	0/0	36	10	58118715	CTT	CT	1/1	43
20	43379264	rs775471443	AC	CC,A,GC	0/0	12	33	43379264	A	C	1|0	33
20	44520237	rs769772351	CCTGCTGCTGCTG	CCTGCTG,CCTGCTGCTG,CCTGCTGCTGCTGCTG,CCTG,C,CCTGCTGCTGCTGCTGCTG	0/0	34	99	44520237	CCTG	C	1|0	35
21	45971380	rs782220237	AGTGAGTGAGTGTGTGTGTGAGTGT	AGTGAGTGAGTGTGTGAGTGAGTGTGTGTGTGAGTGT,AGTGAGTGTGTGAGTGAGTGTGTGTGTGAGTGT,AGTGAGTGAGTGAGTGAGTGTGTGAGTGAGTGTGTGTGTGAGTGT,AGTGAGTGAGTGAGTGAGTGAGTGTGTGAGTGAGTGTGTGTGTGAGTGT,A,AGCGAGTGAGTGTGTGAGTGAGTGTGTGTGTGAGTGT	0/0	5	4	45971380	A	AGTGAGTGAGTGT	1/1	51
21	46057612	rs781826403	CCTGCTGTGTGCCTGTCTGCTGTGTGCCCGT	CCTGCTGTGTGCCCGT,CCTGTGTGCCTGTCTGCTGTGTGCCCGT,C	0/0	92	99	46057612	CCTGCTGTGTGCCTGT	C	0|1	42
21	46685592	rs1006887	C	G,CGTCACAGAGGTTCCAGAGTCAGGGAGAACTGGG,CACAGAGGTTCCAGAGTCAGGGAGAACTGGG	0/0	36	99	46685590	GGCGTCACAGAGGTTCCAGAGTCAGGGAGAACTG	G	0|1	36
21	46924425	rs766237690	CGGCCCCCCAGGCCCCCCA	CGGCCCCCCA,C,CCCCCCCAGGCCCCCCA	0/0	29	80	46924425	CGGCCCCCCA	C	1/1	33
21	46935077	rs747910600	TAAAAA	TAAA,TAAAA,TAAAAAA,T	0/0	63	99	46935077	TA	T	0|1	44
21	47783796	rs765036920	TGCG	CGCG,T	0/0	42	99	47783796	T	C	1/1	39
X	119387833	rs781799920	CTGA	CTGATGA,C,CTGATGATGA,CTGATGATGATGA	0/0	25	72	119387833	C	CTGA	1/1	60
X	135961587	rs758891175	GTT	TTT,G,GT,GTTT,GTTTT	0/0	54	99	135961587	G	T	1/1	42
X	153170447	rs782246774	GA	GCA,G,CA	0/0	31	49	153170447	G	GC	1/1	49
